# Supplementary material for: Mapping global cancer risk hotspots from environmental pesticides
Source: iScience. 2026 Jul 7;29(7):116599. doi: 10.1016/j.isci.2026.116599 (PMC13378364; doi:10.1016/j.isci.2026.116599)
Supplement: Table S1. Calculation of LADD and CR [file mmc2.xlsx]

## Sheet: LADD and CR calcualtion
Input data 1: Human variables				Input data 2: Physicochemical Properties of Pesticides																					Input data 3: pesticide concentration
				Pesticide								Dermal parameters						Cancer slope factor((mg kg-1 day-1)-1) for male			Cancer slope factor((mg kg-1 day-1)-1) for female				Country information			Air (mg/L)
Variables	Value	Unit		No.	CAS No.	Chemical	WOE Characterization	Tumor site(s)	KAW (unitless)	Kow (unitless)	BCF	B (unitless)	τevent (hr/event)	Kp (cm/hr)	DAEvent,Soil (mg cm-2 event-1)	DAEvent,SW (mg cm-2 event-1)	DAEvent,SH (mg cm-2 event-1)	CSForal	CSFinha	CSFderm	CSForal	CSFinha	CSFderm		Country	Continent	Province_State	630-20-6	608-73-1	309-00-2	319-84-6	319-85-7	92-52-4	12789-03-6	72-54-8	60-57-1	76-44-8	1024-57-3	118-74-1	143-50-0	72-55-9	50-29-3	67747-09-5	8001-35-2	56-23-5	123-91-1	87-68-3	67-72-1	62-53-3
AIR	12000	L d-1		1	630-20-6	1,1,1,2-Tetrachloroethane	C (Possible human carcinogen)	Liver	0.0102329	851.138	8	0.0792291	0.915817	0.0159	2.97384e-05	1.28771e-05	3.03273e-06	0.026	0.0144795	0.0246538	0.026	0.0142583	0.0246264					1,1,1,2-Tetrachloroethane	Lindane	Aldrin	α-HCH	β-HCH	Biphenyl	Chlordane	DDD	Dieldrin	Heptachlor	Heptachlor epoxide	Hexachlorobenzene	Kepone	p,p'-DDE	p,p'-DDT	Prochloraz	Toxaphene	1,3-Dichloropropene	aniline	Hexachlorobutadiene	Hexachloroethane	1,4-Dioxane
1/BW	0.016129	kg-1		2	608-73-1	Lindane	B2 (Probable human carcinogen - based on sufficient evidence of carcinogenicity in animals)	Liver	0.000210139	13803.8	179.473	0.135118	4.47195	0.0206	8.51395e-05	3.68665e-05	8.68256e-06	1.8	1.80011	1.8003	1.8	1.8001	1.80029		Algeria	Africa	Guelma
SA	16776.3	cm2		3	309-00-2	Aldrin	B2 (Probable human carcinogen - based on sufficient evidence of carcinogenicity in animals)	Liver	0.00179886	3.16228e+06	4677.35	2.15275	11.6252	0.293	0.00195247	0.000845443	0.000199113	17	17.5973	17.5973	17	17.5973	17.5973		Egypt	Africa
tAir	8	hr d-1		4	319-84-6	α-HCH	B2 (Probable human carcinogen - based on sufficient evidence of carcinogenicity in animals)	Liver	0.000273917	6309.57	112.202	0.135118	4.47195	0.0206	8.51395e-05	3.68665e-05	8.68256e-06	6.3	6.29895	6.30037	6.3	6.29883	6.3003		Ethiopia	Africa
EDsoil	50	yr		5	319-85-7	β-HCH	C (Possible human carcinogen)	Liver	1.79886e-05	6025.6	109.144	0.135118	4.47195	0.0206	8.51395e-05	3.68665e-05	8.68256e-06	1.8	1.79967	1.8001	1.8	1.79963	1.80007		Ghana	Africa
EDFsoil	0.25	unitless		6	92-52-4	Biphenyl	Suggestive evidence of carcinogenic potential	Liver	1.33688e-08	10232.9	540	0.450396	0.768112	0.0943	0.000161525	6.99424e-05	1.64724e-05	0.008	0.00792019	0.00799161	0.008	0.00791735	0.00799123		Kenya	Africa
EERsoil	350	d yr-1		7	12789-03-6	Chlordane	B2 (Probable human carcinogen - based on sufficient evidence of carcinogenicity in animals)	Liver	0.00198692	1.44544e+06	2924.15	0.833078	20.7308	0.107	0.000952155	0.000412295	9.71012e-05	0.35	0.354078	0.354081	0.35	0.354078	0.354081		Morocco	Africa
EFSoil	1	event d−1		8	72-54-8	DDD	B2 (Probable human carcinogen - based on sufficient evidence of carcinogenicity in animals)	Liver	0.000269828	1.04713e+06	2409.91	1.72707	6.51822	0.251	0.00125243	0.000542319	0.000127723	0.24	0.242798	0.242798	0.24	0.242798	0.242798		Nigeria	Africa
IRsoil	0.000217	kg d-1		9	60-57-1	Dieldrin	B2 (Probable human carcinogen - based on sufficient evidence of carcinogenicity in animals)	Liver	0.000408831	251189	1023.29	0.244712	14.2871	0.0326	0.000240827	0.000104281	2.45597e-05	16	16.045	16.0452	16	16.045	16.0452		Senegal	Africa
tSoil	2	hr		10	76-44-8	Heptachlor	B2 (Probable human carcinogen - based on sufficient evidence of carcinogenicity in animals)	Liver	0.0120196	1.25893e+06	2691.53	1.06268	12.9551	0.143	0.00100594	0.000435585	0.000102586	4.5	4.56271	4.56301	4.5	4.56269	4.56301		Somalia	Africa
LT	70	yr		11	1024-57-3	Heptachlor epoxide	B2 (Probable human carcinogen - based on sufficient evidence of carcinogenicity in animals)	Liver	0.000858545	95499.3	572.796	0.158608	15.9236	0.0209	0.000162998	7.05802e-05	1.66226e-05	9.1	9.10933	9.1099	9.1	9.1093	9.10989		South Africa	Africa
1/PEF	1e-05	kg/m3		12	118-74-1	Hexachlorobenzene	B2 (Probable human carcinogen - based on sufficient evidence of carcinogenicity in animals)	Liver	0.00870964	204174	903.649	0.9	4.22	0.13	0.000521934	0.000226004	5.3227e-05	1.6	1.60796	1.60941	1.6	1.6079	1.6094		Tunisia	Africa
TF	1	unitless		13	143-50-0	Kepone	Likely to be carcinogenic to humans	Liver	2.19951e-06	257040	1037.53	0.0928613	58.8075	0.0109	0.000163365	7.0739e-05	1.666e-05	10	10.0289	10.0289	10	10.0289	10.0289		Uganda	Africa
EDsw	50	yr		14	72-55-9	p,p'-DDE	B2 (Probable human carcinogen - based on sufficient evidence of carcinogenicity in animals)	Liver	0.00170074	3.23594e+06	4742.42	3.73815	6.35063	0.545	0.00268424	0.00116231	0.000273739	0.34	0.352223	0.352225	0.34	0.352223	0.352225		China	Asia	Anhui			9.83333e-12	3.064e-11	9e-12		6.9e-11	3.34e-12	1.6e-12	2.93333e-12		5.754e-11		2.472e-11	3.48e-11
EDsp	50	yr		15	50-29-3	p,p'-DDT	B2 (Probable human carcinogen - based on sufficient evidence of carcinogenicity in animals)	Liver	0.000340147	8.12831e+06	8241.38	4.54766	10.1623	0.628	0.00391266	0.00169423	0.000399014	0.34	0.370689	0.370689	0.34	0.370689	0.370689		China	Asia	Beijing				3.53e-11	3.9e-11					2.73e-11		1.0055e-10		1.86e-11	9.8e-12
EDfi	50	yr		16	67747-09-5	Prochloraz	C (Possible human carcinogen)	Liver	9.63829e-06	12589.3	371	0.0477735	13.527	0.0064	4.6004e-05	1.99203e-05	4.69151e-06	0.15	0.150025	0.150025	0.15	0.150024	0.150024		China	Asia	Chongqing			1.263e-09	9.298e-09	4.584e-09			1.4164e-08		3.404e-09		2.6e-10		3.011e-09	1.0779e-08					7.2e-11
EDsh	70	yr		17	8001-35-2	Toxaphene	B2 (Probable human carcinogen - based on sufficient evidence of carcinogenicity in animals)	Liver	0.000245298	794328	2041.74	0.421814	34.049	0.0518	0.000590742	0.000255799	6.02441e-05	1.1	1.10739	1.1074	1.1	1.10739	1.1074		China	Asia	Fujian
EDFsw	0.0625	unitless		18	56-23-5	1,3-Dichloropropene	Likely to be carcinogenic to humans	Liver	1.04713	676.083	29.3765	0.1	0.78	0.016	2.76174e-05	1.19587e-05	2.81643e-06	0.07	0.00602316	0.0625271	0.07	0.0058367	0.0625006		China	Asia	Gansu				1.26838e-09	2.2764e-10			3.1625e-10				3.38133e-09		4.9968e-10	1.5632e-10
EDFsp	0.066	unitless		19	123-91-1	aniline	Likely to be carcinogenic to humans	Liver	0.000281838	0.537032	0.405509	0.00119859	0.327528	0.00033	3.69108e-07	1.59829e-07	3.76418e-08	0.1	0.0995162	0.100361	0.1	0.0994391	0.100312		China	Asia	Guangdong
EDFfi	0.25	unitless		20	87-68-3	Hexachlorobutadiene	C (Possible human carcinogen)	Kidney	0.421096	60256	434.51	0.503074	3.03462	0.081	0.000275774	0.000119414	2.81235e-05	0.078	0.0745495	0.0781625	0.078	0.0744934	0.0782295		China	Asia	Guangxi
EDFsh	0.0104	unitless		21	67-72-1	Hexachloroethane	C (Possible human carcinogen)	Kidney	0.288403	8511.38	134.276	0.2	2.27	0.03	8.83385e-05	3.82517e-05	9.00879e-06	0.04	0.0372957	0.0402491	0.04	0.0373406	0.0404007		China	Asia	Guizhou				4.3e-12	2.7e-13			8e-14				5.2e-11		7.5e-13	4.7e-13
EERsw	120	d yr-1		22	62-53-3	1,4-Dioxane	B2 (Probable human carcinogen - based on sufficient evidence of carcinogenicity in animals)	Spleen	0.00011749	7.94328	2.04174	0.0069037	0.349439	0.0019	2.1951e-06	9.50507e-07	2.23857e-07	0.0057	0.00639314	0.00641496	0.0057	0.0068389	0.00686306		China	Asia	Hainan
EERsp	17	d yr-1																							China	Asia	Hebei				6.6e-11	6.2e-11			4e-12				1.04e-10		5.8e-11	2.4e-11
EERfi	17	d yr-1																							China	Asia	Heilongjiang				6.6e-12	1.65703e-12			3.33243e-13		1.12162e-13	1.08919e-13			1.11568e-12	2.16216e-12
EERsh	365	d yr-1																							China	Asia	Henan				2.5e-11	6.6e-12							5.7e-11		1.5e-11	6.5e-12
IRdw	2	L d-1																							China	Asia	Hubei				9.502e-12	3.832e-12			3.57e-12		4.5e-12	7e-12	1.312e-10		2.654e-11	1.6378e-11
IRsw	0.02	L hr-1																							China	Asia	Hunan
IRfish	0.02	kg d-1																							China	Asia	Inner Mongolia				2.5e-11	6.6e-12							5.7e-11		1.5e-11	6.5e-12
IRshellfish	0.0035	kg d-1																							China	Asia	Jiangsu				1.1915e-09	4.145e-11					2.375e-11		1.65538e-10		2.0535e-10	3.2925e-11
AIRsw	76800	L d-1																							China	Asia	Jiangxi
AIRsp	76800	L d-1																							China	Asia	Jilin
AIRfi	15700	L d-1																							China	Asia	Liaoning				5.77e-11	2.55e-11					2.96e-11		1.025e-10		3.46e-11	7.9e-12
AIRsh	15700	L d-1																							China	Asia	Ningxia			3e-14	1.97173e-11	5.76909e-12			1.96667e-13	1.56667e-13	3e-14	2.1e-13	4.60818e-11		1.11191e-11	5.20909e-12
tSH	0.5	hr																							China	Asia	Qinghai			3e-14	5.63e-12	3.55333e-12			1.45483e-12	1.56667e-13	3e-14	2.1e-13	1.69667e-11		3.48655e-12	4.66552e-12
tSW	1.5	hr																							China	Asia	Shaanxi
EFSH	1	event d−1																							China	Asia	Shandong				5.1375e-11	3.01e-11					2.4e-11		1.0115e-10		2.535e-11	1.52167e-11
EFSW	1	event d−1																							China	Asia	Shanghai
CF1	0.001	L/cm3, kg/mg																							China	Asia	Shanxi				2.5e-11	6.6e-12							5.7e-11		1.5e-11	6.5e-12
CF2	0.001	m3 L-1																							China	Asia	Sichuan				4.2713e-10	9.6038e-11			4.62178e-11	2.75e-13	1.3e-13	2.2e-13	6.479e-10		9.55735e-11	3.22696e-11
																									China	Asia	Tianjin				1.506e-10	9.93e-11					5.65e-11		2.4135e-10		5.56e-11	3.115e-11
																									China	Asia	Tibet				1.44078e-11	6.64874e-13			1e-13	4.90951e-13	2.444e-13	6e-14	2.46048e-11		2.71112e-12	3.34396e-12
																									China	Asia	Xinjiang
																									China	Asia	Yunnan
																									China	Asia	Zhejiang				1.31912e-11	1.74305e-11			2.59265e-12						1.98208e-11	1.01636e-11
																									India	Asia	Andhra Pradesh
																									India	Asia	Assam
																									India	Asia	Bihar
																									India	Asia	Chhattisgarh
																									India	Asia	Delhi
																									India	Asia	Haryana
																									India	Asia	Karnataka
																									India	Asia	Kerala
																									India	Asia	Madhya Pradesh
																									India	Asia	Maharashtra
																									India	Asia	Tamil Nadu
																									India	Asia	Telangana
																									India	Asia	Uttar Pradesh
																									India	Asia	Uttarakhand
																									India	Asia	West Bengal
																									Kazakhstan	Asia	Almaty
																									Kazakhstan	Asia	Kyzylorda
																									Armenia	Asia					4.2801e-11	1.53097e-11			9.67511e-12				3.68176e-11		5.48159e-11	1.27131e-11
																									Bangladesh	Asia
																									Iran	Asia
																									Israel	Asia
																									Kyrgyzstan	Asia
																									Lebanon	Asia
																									Malaysia	Asia
																									Nepal	Asia
																									Pakistan	Asia
																									Philippines	Asia
																									Saudi Arabia	Asia
																									South Korea	Asia
																									Tajikistan	Asia
																									Vietnam	Asia
																									Russia	Europe / Asia	Irkutsk Oblast				6.78308e-11								1.13615e-10
																									Russia	Europe / Asia	Khabarovsk Krai				1.7e-11				4.1e-12				6e-11			1.7e-11
																									Russia	Europe / Asia	Krasnoyarsk Krai
																									Russia	Europe / Asia	Moscow
																									Russia	Europe / Asia	Primorsky Krai				2.3e-11				5.2e-12				1.26e-10			2.2e-11
																									Russia	Europe / Asia	Republic of Buryatia
																									Russia	Europe / Asia	Bashkortostan			8.51489e-13	2.31812e-11	3.9723e-12			4.11081e-12	2.32186e-12	4.56468e-13		6.53429e-11		6.75996e-11	1.24377e-11
																									Albania	Europe
																									Austria	Europe				8.33433e-13	1.91799e-11	1.78171e-11			1.42126e-12	5.26239e-12	4.23408e-13		1.14147e-10		1.18543e-11	3.43233e-12
																									Belgium	Europe
																									Bosnia and Herzegovina	Europe
																									Bulgaria	Europe				1.1602e-12	1.72609e-11	2.10665e-12			1.50511e-12	2.26475e-11	3.98331e-12		7.52091e-11		1.97079e-11	2.55198e-12
																									Croatia	Europe				1.44305e-11	5.68057e-10	1.6145e-12			3.7229e-13	2.76723e-12	2.66783e-11		5.46067e-11		1.24973e-11	1.94791e-12
																									Cyprus	Europe
																									Czech Republic	Europe				9.17985e-13	1.20258e-11	1.89509e-12			2.0284e-12	3.59314e-12	4.84212e-13		7.31928e-11		4.31398e-11	6.61787e-12
																									Estonia	Europe				1.86264e-12	9.94714e-12	5.36766e-13			5.17928e-13	3.78937e-12	8.94905e-13		6.06691e-11		6.72183e-12	7.64411e-13
																									Finland	Europe				5.48388e-13	6.57436e-12	1.81264e-12			7.18114e-13	1.78592e-12	2.384e-13		5.87686e-11		5.33836e-12	1.07061e-12
																									France	Europe				1.63406e-11	9.49698e-12	1.12046e-10			2.37251e-13	7.59429e-12	7.20286e-10	1.85e-10	1.66965e-09		3.21187e-11	1.16077e-10
																									Germany	Europe				1.3713e-12	1.6482e-11	1.47034e-12			1.22012e-12	3.70486e-12	7.37014e-13		7.95586e-11		1.46571e-11	2.41982e-12
																									Greece	Europe					6.45333e-12	9.59333e-13							9.72e-12		1.06533e-11
																									Hungary	Europe				8.00622e-13	1.7338e-11	3.21163e-12			9.31467e-13	3.33839e-12	4.30079e-13		6.34736e-11		5.30046e-11	3.25733e-12
																									Iceland	Europe				9.34743e-13	3.09193e-11	9.56717e-12			7.63948e-13	1.50308e-11	6.67882e-13		1.38224e-10		1.64921e-11	8.36019e-13
																									Ireland	Europe				5.68467e-13	1.56951e-11	9.88901e-13			2.64918e-13	1.21597e-11	9.87238e-13		8.07422e-11		4.42513e-12	4.81586e-13
																									Italy	Europe				4.06995e-13	6.26231e-12	4.48892e-13			3.97847e-13	1.22857e-12	2.12689e-13		3.53229e-11		5.02956e-12	8.98619e-13
																									Latvia	Europe				3.13625e-13	1.21614e-11	8.09145e-13			5.24507e-13	1.83922e-12	1.81055e-13		6.98182e-11		1.43416e-11	2.18675e-12
																									Lithuania	Europe				1.33741e-12	1.40597e-11	9.85868e-13			6.83038e-13	3.33373e-12	6.61768e-13		5.89544e-11		1.26664e-11	1.7375e-12
																									Luxembourg	Europe
																									Malta	Europe				6.41651e-13	1.48754e-11	7.61163e-12			2.62914e-12	1.39431e-11	3.95299e-13		4.46998e-11		2.94808e-11	8.44743e-12
																									Moldova	Europe				1.89794e-12	6.79073e-11	1.65581e-11			1.2386e-11	3.91189e-12	8.8755e-13		8.50204e-11		3.17776e-10	9.9489e-12
																									Netherlands	Europe				6.07193e-13	1.76714e-11	1.49701e-12			3.37212e-12	2.93868e-11	4.31443e-13		8.71091e-11		4.05118e-11	4.67413e-12
																									North Macedonia	Europe					2.03475e-11	4.66926e-12			7.04296e-13				3.61608e-11		1.15433e-11	3.09687e-12
																									Norway	Europe				5.47673e-13	1.20637e-11	3.6225e-12			3.32097e-13	2.2261e-12	2.73351e-13		6.87181e-11		3.98524e-12	7.79235e-13
																									Poland	Europe				6.56618e-13	1.79087e-11	7.65221e-13			2.07907e-12	3.15657e-12	3.66358e-13		8.54999e-11		4.88152e-11	7.1919e-12
																									Portugal	Europe
																									Romania	Europe
																									Serbia	Europe				1.0189e-12	1.23305e-11	1.48731e-12			1.19133e-12	5.53299e-12	5.79577e-13		5.76664e-11		4.99302e-11	2.87003e-12
																									Slovakia	Europe				6.47467e-13	1.19452e-11	7.04429e-13			1.047e-12	2.34063e-12	3.72448e-13		5.06252e-11		2.34028e-11	1.73135e-12
																									Slovenia	Europe				6.5916e-13	6.22929e-12	7.23317e-13			2.48395e-13	1.99251e-12	3.71074e-13		3.1812e-11		5.50089e-12	5.67875e-13
																									Spain	Europe				1.25586e-12	1.2086e-09	7.50476e-08			9.45712e-13	5.34125e-12	3.50876e-13		2.08158e-11		9.62679e-12	7.48983e-13
																									Sweden	Europe				1.66637e-12	8.17117e-12	5.60497e-13			3.77755e-13	4.10844e-12	7.97846e-13	1.1e-12	5.80296e-11		8.03325e-12	1.08103e-12
																									Switzerland	Europe				5.55988e-13	1.06804e-11	1.22513e-12			7.49806e-13	3.55027e-12	3.28058e-13		4.19828e-11		6.47524e-12	2.22983e-12
																									United Kingdom	Europe				1.06468e-12	7.645e-12	3.18854e-13			4.25954e-13	1.28275e-11	5.30329e-13		5.77967e-11		6.43896e-12	7.96807e-13
																									Ukraine	Europe				1.05501e-12	4.23395e-11	2.36361e-11			8.53504e-12	4.40623e-12	6.32189e-13		8.55053e-11		2.2069e-10	1.57812e-11
																									Azerbaijan	Europe / Asia
																									Turkey	Europe / Asia				6.42298e-13	1.047e-11	7.04071e-13			4.45611e-13	1.91142e-12	3.61796e-13		3.76242e-11		8.57081e-12	5.41918e-13
																									Canada	North America	British Columbia
																									Canada	North America	Manitoba
																									Canada	North America	Nunavut
																									Canada	North America	Ontario
																									USA	North America	Alabama
																									USA	North America	Alaska				5.30467e-11					4.25629e-12	8.68523e-14
																									USA	North America	Arizona
																									USA	North America	Arkansas
																									USA	North America	California				5.63334e-12					1.38675e-12	2.07413e-13
																									USA	North America	Colorado
																									USA	North America	Connecticut				6.65098e-12					8.57262e-12	3.11353e-12
																									USA	North America	Delaware
																									USA	North America	District of Columbia
																									USA	North America	Florida				1.11967e-12					8.30112e-12	2.04791e-12
																									USA	North America	Georgia
																									USA	North America	Hawaii				6.60886e-12	2.1e-12				8.00229e-13	1.13422e-13		9.5e-11		3.7e-13	3.9e-13
																									USA	North America	Idaho
																									USA	North America	Illinois				6.00644e-12			4.43712e-11
																									USA	North America	Indiana
																									USA	North America	Iowa
																									USA	North America	Kansas
																									USA	North America	Kentucky
																									USA	North America	Louisiana
																									USA	North America	Maine
																									USA	North America	Maryland
																									USA	North America	Massachusetts
																									USA	North America	Michigan
																									USA	North America	Minnesota
																									USA	North America	Mississippi
																									USA	North America	Missouri
																									USA	North America	Montana
																									USA	North America	Nebraska
																									USA	North America	Nevada
																									USA	North America	New Hampshire
																									USA	North America	New Jersey
																									USA	North America	New Mexico
																									USA	North America	New York
																									USA	North America	North Carolina
																									USA	North America	Ohio
																									USA	North America	Oklahoma
																									USA	North America	Oregon
																									USA	North America	Pennsylvania
																									USA	North America	Puerto Rico
																									USA	North America	Rhode Island
																									USA	North America	South Carolina
																									USA	North America	South Dakota
																									USA	North America	Tennessee
																									USA	North America	Texas
																									USA	North America	Utah
																									USA	North America	Vermont
																									USA	North America	Virginia
																									USA	North America	Washington
																									USA	North America	West Virginia
																									USA	North America	Wisconsin
																									USA	North America	Wyoming
																									Mexico	North America
																									Australia	Oceania	New South Wales				7.4e-13					8.75e-11	8.345e-11	1.76e-11	5.6e-11		2.85e-12	1.885e-12
																									Australia	Oceania	Northern Territory				4.63056e-13					7.6902e-12	1.13941e-12	1.8e-12	3.76667e-11		1.2e-10	3.575e-12
																									Australia	Oceania	Queensland				2.8e-13					1.2e-11	5.7e-12	1.4e-12	4.1e-11		3.9e-12	4.9e-13
																									Australia	Oceania	South Australia				4.13333e-13					7.06333e-11	8.48667e-11	4.54667e-12	7.26667e-11		6.93333e-12	1.4e-12
																									Australia	Oceania	Tasmania				2.03475e-13					1.57908e-11	5.07079e-12		6.7e-11		5.9e-13
																									Australia	Oceania	Victoria				3.6e-13					7.15e-12	9.06e-11	1.41e-12	4.3e-11		3.35e-12	5.5e-13
																									Australia	Oceania	Western Australia									7.8e-11	4.7e-13		3.7e-11		1.2e-10	7e-12
																									New Zealand	Oceania					1.07672e-12					1.59773e-12	5.78349e-14
																									Argentina	South America	Buenos Aires
																									Argentina	South America	Córdoba
																									Argentina	South America	Entre Ríos
																									Brazil	South America	Amazonas			2.95375e-13	5.92371e-13	2.12906e-12			2.49079e-13	3.24534e-13	2.73211e-13	7.055e-14	2.18125e-11		8.70746e-13	8.8568e-13
																									Brazil	South America	Bahia			2.85112e-12	2.61271e-12	9.49222e-13			3.24737e-13	3.60211e-12	4.41928e-12		1.43598e-11		1.5449e-12	8.85764e-13
																									Brazil	South America	Ceará			1.915e-13	1.27777e-12	8.06e-13			3.72925e-13	4.71232e-12	9.82772e-13		1.59649e-11		1.32205e-12	5.92601e-13
																									Brazil	South America	Distrito Federal			4.145e-13	7.19e-13	6.005e-13			4.81234e-12	1.27467e-11	8.329e-12		1.43598e-11		2.62499e-11	2.64908e-11
																									Brazil	South America	Espírito Santo			1.3604e-13	1.27051e-12	4.1501e-13			8.97581e-13	1.84459e-11	8.72434e-12	1.58333e-15	6.1852e-12		1.99969e-11	4.74495e-12
																									Brazil	South America	Goiás			2.16167e-13	1.34451e-12	1.00407e-11			8.80138e-13	2.67137e-12	1.23535e-12		1.43598e-11		6.76659e-12	6.80138e-12
																									Brazil	South America	Maranhão			1.925e-13	4.88334e-12	9.815e-13			4.63958e-12	9.02428e-12	5.9804e-12		1.43598e-11		2.3819e-11	7.54158e-12
																									Brazil	South America	Mato Grosso			4.215e-13	4.38562e-12	5.95e-13			1.82994e-12	6.10115e-12	2.25961e-12		1.43598e-11		1.88073e-11	5.57479e-12
																									Brazil	South America	Pará			2.715e-13	2.02774e-12	1.4905e-12			1.10002e-11	5.49273e-11	5.81655e-12		1.43598e-11		3.41951e-11	3.89107e-11
																									Brazil	South America	Paraná			1.33125e-13	1.72781e-12	7.92e-13			2.60058e-12	4.41756e-12	1.13847e-12		1.43598e-11		1.37787e-11	1.43074e-11
																									Brazil	South America	Pernambuco			1.875e-13	6.39523e-13	1.596e-12			2.70833e-13	2.2858e-13	1.49261e-13		2.35e-11		6.24717e-13	1.29783e-12
																									Brazil	South America	Rio de Janeiro			3.215e-13	1.35492e-12	9.2e-13			5.44486e-13	2.30256e-12	1.59625e-12		2.9882e-11		2.18081e-12	1.04067e-12
																									Brazil	South America	Rio Grande do Norte			2.85875e-13	7.854e-13	1.14971e-13			1.54586e-13	9.03054e-13	2.7899e-12	7.055e-14	2.18125e-11		4.20032e-12	2.90936e-12
																									Brazil	South America	Rio Grande do Sul			4.11833e-13	9.33723e-13	2.476e-12			5.06792e-12	1.54917e-12	4.00733e-12		1.43598e-11		2.99892e-11	2.68171e-11
																									Brazil	South America	Rondônia			4.6275e-13	1.71143e-12	3.13333e-13			1.29733e-13	1.96357e-12	7.3005e-13	7.055e-14	2.18125e-11		3.96733e-13	9.006e-13
																									Brazil	South America	Santa Catarina			3.28e-13	1.3045e-12	3.02546e-12			5.28603e-13	7.5501e-12	2.56854e-12	7.055e-14	1.46958e-11		2.32816e-12	3.40472e-12
																									Brazil	South America	São Paulo			8.305e-13	8.97352e-12	2.71552e-12			8.15742e-13	9.91759e-12	9.4013e-12	3.605e-14	2.25806e-11		1.97068e-11	8.68847e-12
																									Chile	South America
																									Colombia	South America
[truncated: 510 more columns]
