# Supplementary material for: Mapping global cancer risk hotspots from environmental pesticides
Source: iScience. 2026 Jul 7;29(7):116599. doi: 10.1016/j.isci.2026.116599 (PMC13378364; doi:10.1016/j.isci.2026.116599)
Supplement: Table S2. Summary of CR values [file mmc3.xlsx]

## Sheet: CR summary
CR values summary statistics for p,p'-DDT				Countries/regions with basic-scenario p,p'-DDT CR > 10⁻⁴						Countries/regions with advanced-scenario p,p'-DDT CR > 10⁻⁴						TCR values summary statistics for pesticide mixtures				Countries/regions with high TCR values(>10-4) in basic scenario						Countries/regions with highest TCR values (>10-4) in advanced scenario
	CR of Basic scenario	CR in advanced scenario		No	Country	Continent	Province_State	CR of Basic scenario		No	Country	Continent	Province_State	CR of Basic scenario			CR of Basic scenario	CR in advanced scenario		No	Country	Continent	Province_State	CR of Basic scenario		No	Country	Continent	Province_State	CR in advanced scenario
Minimum	2.30323e-13	3.99411e-11		1	Azerbaijan	Europe / Asia		0.0436608		1	Azerbaijan	Europe / Asia		0.0436608		Minimum	1.10292e-09	1.1181e-08		1	Mexico	North America		0.327175		1	Egypt	Africa		0.787948
Maximun	0.0436608	0.0436608		2	Tajikistan	Asia		0.0344905		2	Tajikistan	Asia		0.0344905		Maximun	0.327175	0.787948		2	Azerbaijan	Europe / Asia		0.0436608		2	Mexico	North America		0.602182
Mean	0.000669078	0.00103352		3	Senegal	Africa		0.0231451		3	Senegal	Africa		0.0231451		Mean	0.00263519	0.0100399		3	Albania	Europe		0.0382431		3	Albania	Europe		0.176183
Median	1.60803e-07	2.90152e-06		4	Brazil	South America	Pará	0.00327329		4	Egypt	Africa		0.0172152		Median	5.27237e-06	1.99501e-05		4	Tajikistan	Asia		0.0368117		4	Bangladesh	Asia		0.0708853
1 th	4.18145e-12	4.55423e-11		5	India	Asia	Assam	0.000204988		5	Bangladesh	Asia		0.0157672		1 th	2.04133e-09	1.23912e-08		5	Somalia	Africa		0.0310771		5	Argentina	South America	Entre Ríos	0.0661652
25 th	1.35532e-09	1.91937e-08		6	Mexico	North America		0.000188156		6	Albania	Europe		0.006809		25 th	1.05522e-06	3.93388e-06		6	Senegal	Africa		0.0231451		6	Azerbaijan	Europe / Asia		0.0436608
75 th	2.07221e-06	1.82673e-05								7	China	Asia	Shandong	0.00609665		75 th	1.82156e-05	0.000277694		7	Egypt	Africa		0.0103312		7	South Africa	Africa		0.04167
99 th	0.0280236	0.0280236								8	Brazil	South America	Pará	0.00327329		99 th	0.0381859	0.171971		8	Lebanon	Asia		0.0061561		8	Tajikistan	Asia		0.037938
										9	Kenya	Africa		0.00296648						9	Spain	Europe		0.00525655		9	Somalia	Africa		0.0310771
										10	South Africa	Africa		0.0028645						10	Brazil	South America	Pará	0.00503169		10	Kazakhstan	Asia	Kyzylorda	0.0286679
										11	Argentina	South America	Entre Ríos	0.00127431						11	Argentina	South America	Entre Ríos	0.00268892		11	Senegal	Africa		0.0231451
										12	Turkey	Europe / Asia		0.00103991						12	China	Asia	Shandong	0.00238083		12	Spain	Europe		0.0217397
										13	Mexico	North America		0.000874754						13	Kazakhstan	Asia	Kyzylorda	0.00110575		13	Turkey	Europe / Asia		0.0154899
										14	India	Asia	Uttar Pradesh	0.00072153						14	South Africa	Africa		0.00109677		14	China	Asia	Shandong	0.0151727
										15	Spain	Europe		0.000499388						15	Bangladesh	Asia		0.000906703		15	Portugal	Europe		0.0147263
										16	Brazil	South America	Rio Grande do Sul	0.000475492						16	Brazil	South America	Rio Grande do Sul	0.00055838		16	Nigeria	Africa		0.0135242
										17	Ethiopia	Africa		0.000277543						17	Turkey	Europe / Asia		0.000462829		17	Lebanon	Asia		0.00964651
										18	India	Asia	Assam	0.000206879						18	Argentina	South America	Buenos Aires	0.000412713		18	Brazil	South America	Rio Grande do Sul	0.0054807
										19	India	Asia	Maharashtra	0.000142398						19	Nigeria	Africa		0.000346854		19	Brazil	South America	Pará	0.00503169
										20	Nigeria	Africa		0.000108815						20	Portugal	Europe		0.000252208		20	India	Asia	Maharashtra	0.00492724
										21	India	Asia	West Bengal	0.000105937						21	India	Asia	Assam	0.000225982		21	Kenya	Africa		0.00430658
																				22	India	Asia	Kerala	0.000218407		22	China	Asia	Beijing	0.00391012
																				23	India	Asia	Tamil Nadu	0.000218407		23	India	Asia	West Bengal	0.00314083
																				24	Kazakhstan	Asia	Almaty	0.000156152		24	Ethiopia	Africa		0.0031201
																				25	Uganda	Africa		0.000129395		25	Iran	Asia		0.00298914
																				26	China	Asia	Chongqing	0.000115295		26	Romania	Europe		0.00221406
																				27	India	Asia	West Bengal	0.000103985		27	China	Asia	Guangdong	0.00189611
																										28	Italy	Europe		0.00170487
																										29	India	Asia	Uttar Pradesh	0.00128762
																										30	Finland	Europe		0.00128298
																										31	China	Asia	Chongqing	0.000918027
																										32	Luxembourg	Europe		0.000825143
																										33	Argentina	South America	Buenos Aires	0.000789883
																										34	China	Asia	Sichuan	0.000733076
																										35	Bosnia and Herzegovina	Europe		0.000674003
																										36	Germany	Europe		0.000641176
																										37	France	Europe		0.000560621
																										38	Pakistan	Asia		0.000512865
																										39	China	Asia	Hunan	0.000446045
																										40	Poland	Europe		0.000412866
																										41	Bulgaria	Europe		0.000410417
																										42	India	Asia	Bihar	0.00040792
																										43	India	Asia	Uttarakhand	0.00040792
																										44	China	Asia	Jiangxi	0.000373429
																										45	Slovakia	Europe		0.000360987
																										46	China	Asia	Guangxi	0.000344904
																										47	India	Asia	Andhra Pradesh	0.000329088
																										48	India	Asia	Karnataka	0.000328041
																										49	India	Asia	Telangana	0.000322705
																										50	India	Asia	Assam	0.000303507
																										51	Malaysia	Asia		0.000291773
																										52	Uganda	Africa		0.000277694
																										53	China	Asia	Xinjiang	0.000267117
																										54	Croatia	Europe		0.000263339
																										55	China	Asia	Tianjin	0.000256859
																										56	China	Asia	Hubei	0.000248388
																										57	Australia	Oceania	Victoria	0.000244202
																										58	China	Asia	Henan	0.00023931
																										59	India	Asia	Kerala	0.000234314
																										60	India	Asia	Tamil Nadu	0.000234314
																										61	Belgium	Europe		0.000234229
																										62	Ghana	Africa		0.000215845
																										63	China	Asia	Shanghai	0.000210962
																										64	Serbia	Europe		0.000197051
																										65	Vietnam	Asia		0.000180144
																										66	China	Asia	Anhui	0.000164976
																										67	Czech Republic	Europe		0.000158631
																										68	Kazakhstan	Asia	Almaty	0.000156152
																										69	China	Asia	Jiangsu	0.000136722
																										70	Greece	Europe		0.000130263
																										71	China	Asia	Hainan	0.000121916
																										72	Cyprus	Europe		0.000121914
																										73	Slovenia	Europe		0.000111377
																										74	USA	North America	Texas	0.000110398
																										75	USA	North America	Arkansas	0.00010655
																										76	China	Asia	Hebei	0.000105604
