# Supplementary material for: Mapping global cancer risk hotspots from environmental pesticides
Source: iScience. 2026 Jul 7;29(7):116599. doi: 10.1016/j.isci.2026.116599 (PMC13378364; doi:10.1016/j.isci.2026.116599)
Supplement: Table S3. Sensitivity analysis of key parameters [file mmc4.xlsx]

## Sheet: Parameter sensitivity
Key Human variables										Output data 2: CR and TCR
Variables	Baseline Value	Lower-bound	Upper-bound	Unit						Country information			Original Advanced TCR	Advanced TCR Value																		Max absolute % change
1/BW	0.016129	0.0129032	0.0193548	kg-1						Country	Continent	Province_State		BW		IRsoil		IRdw		IRsw		IRfish		IRshellfish		KAW		KOW		BCF
IRsoil	0.000217	0.0001736	0.0002604	kg d-1										Lower-bound	Upper-bound	Lower-bound	Upper-bound	Lower-bound	Upper-bound	Lower-bound	Upper-bound	Lower-bound	Upper-bound	Lower-bound	Upper-bound	Lower-bound	Upper-bound			Lower-bound	Upper-bound	1/BW	IRsoil	IRdw	IRsw	IRfish	IRshellfish	KAW	BCF
IRdw	2	1.6	2.4	L d-1						Algeria	Africa	Guelma	2.19257e-06	1.93042e-06	2.42256e-06	2.19257e-06	2.19257e-06	2.09825e-06	2.2869e-06	2.19257e-06	2.19257e-06	2.19257e-06	2.19257e-06	2.19257e-06	2.19257e-06	2.19257e-06	2.19257e-06	2.19257e-06	2.19257e-06	2.19257e-06	2.19257e-06	11.9563	0	4.30191	0	0	0	0	0
IRsw	0.02	0.016	0.024	L hr-1						Egypt	Africa		0.787948	0.647008	0.92187	0.787948	0.787948	0.786471	0.789423	0.787943	0.787953	0.654178	0.916453	0.787948	0.787948	0.785301	0.790582	0.787948	0.787948	0.654178	0.916453	17.887	0	0.187442	16.977	16.977	16.977	0.335847879567941	16.977
IRfish	0.02	0.016	0.024	kg d-1						Ethiopia	Africa		0.0031201	0.00250672	0.00373141	0.0031201	0.0031201	0.00310797	0.00313224	0.00312006	0.00312015	0.00253815	0.00370186	0.0031201	0.0031201	0.00311056	0.00312965	0.0031201	0.0031201	0.00253815	0.00370186	19.659	0	0.388832	18.6517	18.6517	18.6517	0.305869	18.6517
IRshellfish	0.0035	0.0028	0.0042	kg d-1						Ghana	Africa		0.000215845	0.000173479	0.000258064	0.000215845	0.000215845	0.000214435	0.000217255	0.00021584	0.00021585	0.000176093	0.000255596	0.000215845	0.000215845	0.000215408	0.000216282	0.000215845	0.000215845	0.000176093	0.000255596	19.628	0	0.653196	18.4171	18.4171	18.4171	0.202599	18.4171
										Kenya	Africa		0.00430658	0.00346613	0.00514303	0.00430657	0.00430659	0.00430006	0.0043131	0.00430656	0.0043066	0.00349605	0.00511681	0.00430658	0.00430658	0.00430242	0.00431074	0.00430658	0.00430658	0.00349605	0.00511681	19.5156	0.00013624	0.151408	18.8208	18.8208	18.8208	0.0966025	18.8208
										Morocco	Africa		4.92514e-06	4.10865e-06	5.7109e-06	4.92514e-06	4.92514e-06	4.26903e-06	5.58125e-06	4.92514e-06	4.92514e-06	4.92514e-06	4.92514e-06	4.92514e-06	4.92514e-06	4.92514e-06	4.92514e-06	4.92514e-06	4.92514e-06	4.92514e-06	4.92514e-06	16.578	0	13.3216	0	0	0	0	0
										Nigeria	Africa		0.0135242	0.0108759	0.0161596	0.0135242	0.0135242	0.0134556	0.0135928	0.013524	0.0135245	0.011142	0.015903	0.0135242	0.0135242	0.0133724	0.013676	0.0135242	0.0135242	0.011142	0.015903	19.5822	0	0.507382	17.6143	17.6143	17.6143	1.12258	17.6143
										Senegal	Africa		0.0231451	0.0208851	0.0249731	0.0231416	0.0231486	0.0231451	0.0231451	0.0231451	0.0231451	0.0231451	0.0231451	0.0231451	0.0231451	0.0231451	0.0231451	0.0231451	0.0231451	0.0231451	0.0231451	9.76438	0.0151427	0	0	0	0	0	0
										Somalia	Africa		0.0310771	0.0279815	0.0336037	0.0309955	0.0311586	0.0310771	0.0310771	0.0310771	0.0310771	0.0310771	0.0310771	0.0310771	0.0310771	0.0310771	0.0310771	0.0310771	0.0310771	0.0310771	0.0310771	9.96091	0.262335	0	0	0	0	0	0
										South Africa	Africa		0.04167	0.0335592	0.0497142	0.04167	0.04167	0.0414577	0.0418822	0.0416692	0.0416707	0.0341002	0.049204	0.04167	0.04167	0.0414734	0.0418665	0.04167	0.04167	0.0341002	0.049204	19.4644	0	0.509354	18.1661	18.1661	18.1661	0.471754	18.1661
										Tunisia	Africa		2.20712e-05	1.77408e-05	2.63864e-05	2.20712e-05	2.20712e-05	2.20102e-05	2.21323e-05	2.2071e-05	2.20715e-05	1.7937e-05	2.62054e-05	2.20712e-05	2.20712e-05	2.2016e-05	2.21265e-05	2.20712e-05	2.20712e-05	1.7937e-05	2.62054e-05	19.6203	0	0.276546	18.7311	18.7311	18.7311	0.250384	18.7311
Key Physicochemical Properties of Pesticides										Uganda	Africa		0.000277694	0.000237355	0.00031526	0.000277694	0.000277694	0.000251817	0.00030357	0.000277694	0.000277694	0.000277694	0.000277694	0.000277694	0.000277694	0.000277694	0.000277694	0.000277694	0.000277694	0.000277694	0.000277694	14.5263	0	9.31838	0	0	0	0	0
No.	CAS No.	Chemical	KAW	Lower-bound	Upper-bound	BCF	Lower-bound	Upper-bound		China	Asia	Anhui	0.000164976	0.000133336	0.000196369	0.000164972	0.000164979	0.000164639	0.000165313	0.000164975	0.000164977	0.000135508	0.000194443	0.000164976	0.000164976	0.000164453	0.000165498	0.000164976	0.000164976	0.000135508	0.000194443	19.1784	0.0022683	0.204184	17.8616	17.8616	17.8616	0.316687	17.8616
1	630-20-6	1,1,1,2-Tetrachloroethane	0.0102329	0.00818634	0.0122795	8	6.4	9.6		China	Asia	Beijing	0.00391012	0.00314321	0.00467427	0.00391012	0.00391013	0.00390124	0.003919	0.00391009	0.00391015	0.00317926	0.00464096	0.00391012	0.00391012	0.00389731	0.00392294	0.00391012	0.00391012	0.00317926	0.00464096	19.6137	0.000120175	0.227095	18.6916	18.6916	18.6916	0.327676	18.6916
2	608-73-1	Lindane	0.000210139	0.000168111	0.000252167	179.473	143.579	215.368		China	Asia	Chongqing	0.000918027	0.000748153	0.00108557	0.000918008	0.000918046	0.00090132	0.000934733	0.000918018	0.000918035	0.000785783	0.00105026	0.000918027	0.000918027	0.000913676	0.000922377	0.000918027	0.000918027	0.000785783	0.00105026	18.5042	0.00208505	1.81986	14.4053	14.4053	14.4053	0.473884	14.4053
3	309-00-2	Aldrin	0.00179886	0.00143908	0.00215863	4677.35	3741.88	5612.82		China	Asia	Fujian	6.86424e-05	5.55248e-05	8.16486e-05	6.86407e-05	6.86441e-05	6.83326e-05	6.89522e-05	6.86413e-05	6.86435e-05	5.67245e-05	8.05603e-05	6.86424e-05	6.86424e-05	6.83374e-05	6.89474e-05	6.86424e-05	6.86424e-05	5.67245e-05	8.05603e-05	19.1101	0.0025071	0.451276	17.3624	17.3624	17.3624	0.444334	17.3624
4	319-84-6	α-HCH	0.000273917	0.000219133	0.0003287	112.202	89.7615	134.642		China	Asia	Gansu	7.06632e-06	6.09626e-06	7.96761e-06	7.06411e-06	7.06853e-06	7.06539e-06	7.06725e-06	7.06632e-06	7.06632e-06	7.01613e-06	7.11651e-06	7.06632e-06	7.06632e-06	7.05921e-06	7.07343e-06	7.06632e-06	7.06632e-06	7.01613e-06	7.11651e-06	13.7279	0.0313178	0.0131846	0.710252	0.710252	0.710252	0.100633	0.710252
5	319-85-7	β-HCH	1.79886e-05	1.43908e-05	2.15863e-05	109.144	87.3152	130.973		China	Asia	Guangdong	0.00189611	0.00152409	0.00226681	0.00189611	0.00189612	0.00189077	0.00190146	0.00189609	0.00189613	0.00154485	0.00224736	0.00189611	0.00189611	0.00188751	0.00190471	0.00189611	0.00189611	0.00154485	0.00224736	19.6205	9.20921e-05	0.28195	18.5256	18.5256	18.5256	0.453624	18.5256
6	92-52-4	Biphenyl	1.33688e-08	1.0695e-08	1.60425e-08	540	432	648		China	Asia	Guangxi	0.000344904	0.000277595	0.000411907	0.000344902	0.000344906	0.000342798	0.00034701	0.000344897	0.000344911	0.00028536	0.000404446	0.000344904	0.000344904	0.000340841	0.000348967	0.000344904	0.000344904	0.00028536	0.000404446	19.5154	0.000507063	0.610647	17.264	17.264	17.264	1.17813	17.264
7	12789-03-6	Chlordane	0.00198692	0.00158953	0.0023843	2924.15	2339.32	3508.98		China	Asia	Guizhou	3.8094e-06	3.43465e-06	4.1137e-06	3.80765e-06	3.81115e-06	3.8094e-06	3.8094e-06	3.8094e-06	3.8094e-06	3.8094e-06	3.8094e-06	3.8094e-06	3.8094e-06	3.8094e-06	3.8094e-06	3.8094e-06	3.8094e-06	3.8094e-06	3.8094e-06	9.8376	0.045925	0	0	0	0	0	0
8	72-54-8	DDD	0.000269828	0.000215863	0.000323794	2409.91	1927.92	2891.89		China	Asia	Hainan	0.000121916	9.83474e-05	0.000145335	0.000121914	0.000121917	0.000121525	0.000122306	0.000121914	0.000121917	0.00010035	0.000143482	0.000121916	0.000121916	0.000121083	0.000122748	0.000121916	0.000121916	0.00010035	0.000143482	19.3316	0.00143481	0.320472	17.6894	17.6894	17.6894	0.682655	17.6894
9	60-57-1	Dieldrin	0.000408831	0.000327065	0.000490597	1023.29	818.634	1227.95		China	Asia	Hebei	0.000105604	8.52275e-05	0.000125846	0.000105602	0.000105606	0.000105283	0.000105926	0.000105603	0.000105605	8.68595e-05	0.000124349	0.000105604	0.000105604	0.000105031	0.000106178	0.000105604	0.000105604	8.68595e-05	0.000124349	19.2954	0.00184372	0.304202	17.75	17.75	17.75	0.543263	17.75
10	76-44-8	Heptachlor	0.0120196	0.0096157	0.0144235	2691.53	2153.23	3229.84		China	Asia	Heilongjiang	5.32942e-05	4.33971e-05	6.30523e-05	5.32924e-05	5.32959e-05	5.21524e-05	5.4436e-05	5.32926e-05	5.32958e-05	4.59433e-05	6.06451e-05	5.32942e-05	5.32942e-05	5.26206e-05	5.39678e-05	5.32942e-05	5.32942e-05	4.59433e-05	6.06451e-05	18.5707	0.00328253	2.14238	13.7931	13.7931	13.7931	1.26386	13.7931
11	1024-57-3	Heptachlor epoxide	0.000858545	0.000686836	0.00103025	572.796	458.237	687.355		China	Asia	Henan	0.00023931	0.000193007	0.000285328	0.000239308	0.000239312	0.000237418	0.000241202	0.000239306	0.000239314	0.000198499	0.00028012	0.00023931	0.00023931	0.000237207	0.000241414	0.00023931	0.00023931	0.000198499	0.00028012	19.3485	0.000730875	0.790501	17.0536	17.0536	17.0536	0.87895	17.0536
12	118-74-1	Hexachlorobenzene	0.00870964	0.00696771	0.0104516	903.649	722.92	1084.38		China	Asia	Hubei	0.000248388	0.000199845	0.000296723	0.000248386	0.000248389	0.000246984	0.000249792	0.000248383	0.000248392	0.000203885	0.000292889	0.000248388	0.000248388	0.000246848	0.000249927	0.000248388	0.000248388	0.000203885	0.000292889	19.5433	0.00070416	0.565252	17.9168	17.9168	17.9168	0.619838	17.9168
13	143-50-0	Kepone	2.19951e-06	1.75961e-06	2.63941e-06	1037.53	830.023	1245.03		China	Asia	Hunan	0.000446045	0.000358663	0.000533092	0.000446043	0.000446047	0.000444003	0.000448087	0.000446038	0.000446052	0.000365289	0.000526798	0.000446045	0.000446045	0.0004432	0.00044889	0.000446045	0.000446045	0.000365289	0.000526798	19.5905	0.000392045	0.457812	18.1049	18.1049	18.1049	0.637766	18.1049
14	72-55-9	p,p'-DDE	0.00170074	0.00136059	0.00204088	4742.42	3793.94	5690.9		China	Asia	Inner Mongolia	9.31716e-06	7.8663e-06	1.0693e-05	9.31541e-06	9.31891e-06	9.24407e-06	9.39024e-06	9.3169e-06	9.31742e-06	8.37136e-06	1.0263e-05	9.31716e-06	9.31716e-06	9.29e-06	9.34431e-06	9.31716e-06	9.31716e-06	8.37136e-06	1.0263e-05	15.5719	0.0187768	0.784417	10.1511	10.1511	10.1511	0.291437	10.1511
15	50-29-3	p,p'-DDT	0.000340147	0.000272118	0.000408177	8241.38	6593.1	9889.66		China	Asia	Jiangsu	0.000136722	0.000111062	0.000162079	0.00013672	0.000136724	0.00013407	0.000139374	0.00013672	0.000136725	0.000118234	0.000155211	0.000136722	0.000136722	0.000134105	0.00013934	0.000136722	0.000136722	0.000118234	0.000155211	18.7684	0.00127943	1.93961	13.5228	13.5228	13.5228	1.91464	13.5228
16	67747-09-5	Prochloraz	9.63829e-06	7.71063e-06	1.15659e-05	371	296.8	445.2		China	Asia	Jiangxi	0.000373429	0.000300079	0.000446534	0.000373427	0.000373431	0.000368353	0.000378505	0.000373411	0.000373447	0.000309501	0.000437356	0.000373429	0.000373429	0.000370372	0.000376486	0.000373429	0.000373429	0.000309501	0.000437356	19.6423	0.00046832	1.35934	17.1193	17.1193	17.1193	0.81863	17.1193
17	8001-35-2	Toxaphene	0.000245298	0.000196239	0.000294358	2041.74	1633.39	2450.09		China	Asia	Jilin	2.7202e-05	2.26036e-05	3.16469e-05	2.71704e-05	2.72336e-05	2.70699e-05	2.73341e-05	2.72015e-05	2.72025e-05	2.41722e-05	3.02318e-05	2.7202e-05	2.7202e-05	2.66163e-05	2.77877e-05	2.7202e-05	2.7202e-05	2.41722e-05	3.02318e-05	16.9047	0.116296	0.485641	11.1382	11.1382	11.1382	2.15314	11.1382
18	56-23-5	1,3-Dichloropropene	1.04713	0.837703	1.25655	29.3765	23.5012	35.2518		China	Asia	Liaoning	3.93388e-06	3.53511e-06	4.26268e-06	3.93193e-06	3.93583e-06	3.93144e-06	3.93633e-06	3.93388e-06	3.93388e-06	3.93388e-06	3.93388e-06	3.93388e-06	3.93388e-06	3.93388e-06	3.93388e-06	3.93388e-06	3.93388e-06	3.93388e-06	3.93388e-06	10.1369	0.0494992	0.0621563	0	0	0	0	0
19	123-91-1	aniline	0.000281838	0.000225471	0.000338206	0.405509	0.324407	0.48661		China	Asia	Ningxia	5.39818e-06	4.83631e-06	5.86582e-06	5.39602e-06	5.40034e-06	5.39725e-06	5.39911e-06	5.39818e-06	5.39818e-06	5.34799e-06	5.44837e-06	5.39818e-06	5.39818e-06	5.39107e-06	5.40529e-06	5.39818e-06	5.39818e-06	5.34799e-06	5.44837e-06	10.4085	0.0399491	0.0172589	0.929735	0.929735	0.929735	0.13173	0.929735
20	87-68-3	Hexachlorobutadiene	0.421096	0.336877	0.505315	434.51	347.608	521.412		China	Asia	Qinghai	3.90233e-06	3.51867e-06	4.21371e-06	3.90012e-06	3.90454e-06	3.90233e-06	3.90233e-06	3.90233e-06	3.90233e-06	3.90233e-06	3.90233e-06	3.90233e-06	3.90233e-06	3.90233e-06	3.90233e-06	3.90233e-06	3.90233e-06	3.90233e-06	3.90233e-06	9.83168	0.0567103	0	0	0	0	0	0
21	67-72-1	Hexachloroethane	0.288403	0.230723	0.346084	134.276	107.421	161.132		China	Asia	Shaanxi	6.64751e-06	5.81061e-06	7.39458e-06	6.64617e-06	6.64885e-06	6.58517e-06	6.70985e-06	6.64729e-06	6.64773e-06	6.35457e-06	6.94045e-06	6.64751e-06	6.64751e-06	6.63698e-06	6.65804e-06	6.64751e-06	6.64751e-06	6.35457e-06	6.94045e-06	12.5896	0.0202246	0.937784	4.40671	4.40671	4.40671	0.158411	4.40671
22	62-53-3	1,4-Dioxane	0.00011749	9.39918e-05	0.000140988	2.04174	1.63339	2.45009		China	Asia	Shandong	0.0151727	0.0122338	0.0180905	0.0151727	0.0151727	0.0147024	0.015643	0.0151717	0.0151738	0.0128533	0.0174885	0.0151727	0.0151727	0.0151041	0.0152414	0.0151727	0.0151727	0.0128533	0.0174885	19.3699	1.65786e-05	3.10003	15.2871	15.2871	15.2871	0.452399	15.2871
										China	Asia	Shanghai	0.000210962	0.000169993	0.000251708	0.000210961	0.000210964	0.000210025	0.000211899	0.000210959	0.000210966	0.000173536	0.000248388	0.000210962	0.000210962	0.000209524	0.000212401	0.000210962	0.000210962	0.000173536	0.000248388	19.4203	0.000690817	0.444201	17.7408	17.7408	17.7408	0.681765	17.7408
										China	Asia	Shanxi	1.42132e-05	1.20272e-05	1.62798e-05	1.42112e-05	1.42152e-05	1.36956e-05	1.47308e-05	1.4213e-05	1.42135e-05	1.32674e-05	1.5159e-05	1.42132e-05	1.42132e-05	1.4128e-05	1.42985e-05	1.42132e-05	1.42132e-05	1.32674e-05	1.5159e-05	15.3805	0.0141722	3.6418	6.6543	6.6543	6.6543	0.599701	6.6543
										China	Asia	Sichuan	0.000733076	0.000589743	0.000875807	0.000733073	0.000733079	0.000730597	0.000735556	0.000733068	0.000733085	0.000608046	0.000858098	0.000733076	0.000733076	0.000720506	0.000745647	0.000733076	0.000733076	0.000608046	0.000858098	19.5524	0.000407759	0.338238	17.0556	17.0556	17.0556	1.71474	17.0556
										China	Asia	Tianjin	0.000256859	0.000221864	0.00028887	0.000256858	0.000256861	0.000238578	0.000275141	0.000256859	0.00025686	0.000255819	0.0002579	0.000256859	0.000256859	0.000256833	0.000256886	0.000256859	0.000256859	0.000255819	0.0002579	13.6243	0.000680928	7.11737	0.404933	0.404933	0.404933	0.0101858	0.404933
										China	Asia	Tibet	3.15717e-06	2.84595e-06	3.4101e-06	3.15623e-06	3.15812e-06	3.15717e-06	3.15717e-06	3.15717e-06	3.15717e-06	3.15717e-06	3.15717e-06	3.15717e-06	3.15717e-06	3.15717e-06	3.15717e-06	3.15717e-06	3.15717e-06	3.15717e-06	3.15717e-06	9.85759	0.0299293	0	0	0	0	0	0
										China	Asia	Xinjiang	0.000267117	0.000219228	0.000313996	0.000267101	0.000267134	0.000265623	0.000268611	0.000267113	0.000267121	0.000228442	0.000305791	0.000267117	0.000267117	0.000264691	0.000269543	0.000267117	0.000267117	0.000228442	0.000305791	17.928	0.00621119	0.559401	14.4785	14.4785	14.4785	0.908334	14.4785
										China	Asia	Yunnan	3.78622e-06	3.41559e-06	4.08636e-06	3.78447e-06	3.78797e-06	3.78622e-06	3.78622e-06	3.78622e-06	3.78622e-06	3.78622e-06	3.78622e-06	3.78622e-06	3.78622e-06	3.78622e-06	3.78622e-06	3.78622e-06	3.78622e-06	3.78622e-06	3.78622e-06	9.789	0.0462062	0	0	0	0	0	0
										China	Asia	Zhejiang	1.98954e-05	1.71191e-05	2.24525e-05	1.98904e-05	1.99005e-05	1.82759e-05	2.15149e-05	1.98954e-05	1.98954e-05	1.98954e-05	1.98954e-05	1.98954e-05	1.98954e-05	1.98954e-05	1.98954e-05	1.98954e-05	1.98954e-05	1.98954e-05	1.98954e-05	13.9544	0.0254579	8.14002	0	0	0	0	0
										India	Asia	Andhra Pradesh	0.000329088	0.000264298	0.000393688	0.000329088	0.000329088	0.000327106	0.00033107	0.000329081	0.000329095	0.000269291	0.000388883	0.000329088	0.000329088	0.000327058	0.000331118	0.000329088	0.000329088	0.000269291	0.000388883	19.6876	0	0.602378	18.1706	18.1706	18.1706	0.616783	18.1706
										India	Asia	Assam	0.000303507	0.000265877	0.000336931	0.00030347	0.000303545	0.000302964	0.000304051	0.000303506	0.000303509	0.000288912	0.000318102	0.000303507	0.000303507	0.000303029	0.000303986	0.000303507	0.000303507	0.000288912	0.000318102	12.3985	0.0124487	0.17919	4.80883	4.80883	4.80883	0.157693	4.80883
										India	Asia	Bihar	0.00040792	0.000328002	0.000487532	0.00040792	0.00040792	0.000395802	0.000420038	0.000407877	0.000407963	0.000344684	0.000471154	0.00040792	0.00040792	0.000404976	0.000410864	0.00040792	0.00040792	0.000344684	0.000471154	19.5916	0	2.97069	15.5022	15.5022	15.5022	0.721679	15.5022
										India	Asia	Chhattisgarh	9.39146e-06	8.47244e-06	1.01355e-05	9.38751e-06	9.3954e-06	9.39146e-06	9.39146e-06	9.39146e-06	9.39146e-06	9.39146e-06	9.39146e-06	9.39146e-06	9.39146e-06	9.39146e-06	9.39146e-06	9.39146e-06	9.39146e-06	9.39146e-06	9.39146e-06	9.78564	0.0419848	0	0	0	0	0	0
										India	Asia	Delhi	7.86617e-07	7.09188e-07	8.49477e-07	7.85717e-07	7.87517e-07	7.86617e-07	7.86617e-07	7.86617e-07	7.86617e-07	7.86617e-07	7.86617e-07	7.86617e-07	7.86617e-07	7.86617e-07	7.86617e-07	7.86617e-07	7.86617e-07	7.86617e-07	7.86617e-07	9.84326	0.114436	0	0	0	0	0	0
										India	Asia	Haryana	1.25874e-06	1.13488e-06	1.35929e-06	1.25735e-06	1.26014e-06	1.25874e-06	1.25874e-06	1.25874e-06	1.25874e-06	1.25874e-06	1.25874e-06	1.25874e-06	1.25874e-06	1.25874e-06	1.25874e-06	1.25874e-06	1.25874e-06	1.25874e-06	1.25874e-06	9.84035	0.110788	0	0	0	0	0	0
										India	Asia	Karnataka	0.000328041	0.00026348	0.000392409	0.000328041	0.000328041	0.000326254	0.000329827	0.000328034	0.000328047	0.000268248	0.000387831	0.000328041	0.000328041	0.000326057	0.000330024	0.000328041	0.000328041	0.000268248	0.000387831	19.6807	0	0.544477	18.2272	18.2272	18.2272	0.604528	18.2272
										India	Asia	Kerala	0.000234314	0.000189082	0.000279249	0.000234314	0.000234314	0.000190633	0.000277995	0.000234314	0.000234314	0.000234314	0.000234314	0.000234314	0.000234314	0.000234314	0.000234314	0.000234314	0.000234314	0.000234314	0.000234314	19.3041	0	18.642	0	0	0	0	0
										India	Asia	Madhya Pradesh	2.00093e-06	1.80482e-06	2.15983e-06	1.99971e-06	2.00216e-06	2.00093e-06	2.00093e-06	2.00093e-06	2.00093e-06	2.00093e-06	2.00093e-06	2.00093e-06	2.00093e-06	2.00093e-06	2.00093e-06	2.00093e-06	2.00093e-06	2.00093e-06	2.00093e-06	9.80095	0.0611734	0	0	0	0	0	0
										India	Asia	Maharashtra	0.00492724	0.00395876	0.00589243	0.00492724	0.00492724	0.00491134	0.00494313	0.00492718	0.00492729	0.00400466	0.00584955	0.00492724	0.00492724	0.00491287	0.0049416	0.00492724	0.00492724	0.00400466	0.00584955	19.6556	0	0.322669	18.724	18.724	18.724	0.291613	18.724
										India	Asia	Tamil Nadu	0.000234314	0.000189082	0.000279249	0.000234314	0.000234314	0.000190633	0.000277995	0.000234314	0.000234314	0.000234314	0.000234314	0.000234314	0.000234314	0.000234314	0.000234314	0.000234314	0.000234314	0.000234314	0.000234314	19.3041	0	18.642	0	0	0	0	0
										India	Asia	Telangana	0.000322705	0.000259184	0.000386038	0.000322705	0.000322705	0.000320864	0.000324546	0.000322699	0.000322712	0.000264104	0.000381304	0.000322705	0.000322705	0.000320599	0.000324811	0.000322705	0.000322705	0.000264104	0.000381304	19.6838	0	0.570432	18.1594	18.1594	18.1594	0.652597	18.1594
										India	Asia	Uttar Pradesh	0.00128762	0.00103569	0.00153852	0.00128762	0.00128762	0.00127376	0.00130148	0.00128758	0.00128767	0.00105856	0.00151666	0.00128762	0.00128762	0.00128391	0.00129134	0.00128762	0.00128762	0.00105856	0.00151666	19.5659	0	1.07646	17.7898	17.7898	17.7898	0.288541	17.7898
										India	Asia	Uttarakhand	0.00040792	0.000328002	0.000487532	0.00040792	0.00040792	0.000395802	0.000420038	0.000407877	0.000407963	0.000344684	0.000471154	0.00040792	0.00040792	0.000404976	0.000410864	0.00040792	0.00040792	0.000344684	0.000471154	19.5916	0	2.97069	15.5022	15.5022	15.5022	0.721679	15.5022
										India	Asia	West Bengal	0.00314083	0.00252428	0.00375508	0.00314083	0.00314083	0.00312008	0.00316157	0.00314076	0.0031409	0.00258753	0.00369389	0.00314083	0.00314083	0.00310889	0.00317276	0.00314083	0.00314083	0.00258753	0.00369389	19.6301	0	0.660446	17.6164	17.6164	17.6164	1.01681	17.6164
										Kazakhstan	Asia	Almaty	0.000156152	0.000140889	0.000168504	0.000156107	0.000156197	0.000156152	0.000156152	0.000156152	0.000156152	0.000156152	0.000156152	0.000156152	0.000156152	0.000156152	0.000156152	0.000156152	0.000156152	0.000156152	0.000156152	9.77469	0.0287573	0	0	0	0	0	0
										Kazakhstan	Asia	Kyzylorda	0.0286679	0.023018	0.0342965	0.0286679	0.0286679	0.0284482	0.0288877	0.0286672	0.0286687	0.0233831	0.0339439	0.0286679	0.0286679	0.028584	0.0287519	0.0286679	0.0286679	0.0233831	0.0339439	19.7082	0	0.766574	18.4345	18.4345	18.4345	0.292931	18.4345
										Armenia	Asia		7.78189e-08	6.34836e-08	9.22559e-08	7.78189e-08	7.78189e-08	7.78189e-08	7.78189e-08	7.78189e-08	7.78189e-08	7.78189e-08	7.78189e-08	7.78189e-08	7.78189e-08	7.78189e-08	7.78189e-08	7.78189e-08	7.78189e-08	7.78189e-08	7.78189e-08	18.5519	0	0	0	0	0	0	0
										Bangladesh	Asia		0.0708853	0.0571794	0.0844517	0.0708853	0.0708853	0.0707088	0.0710617	0.0708846	0.0708859	0.0590984	0.0826019	0.0708853	0.0708853	0.0694238	0.0723466	0.0708853	0.0708853	0.0590984	0.0826019	19.3352	0	0.248892	16.628	16.628	16.628	2.06167	16.628
										Iran	Asia		0.00298914	0.00240156	0.00357472	0.00298914	0.00298914	0.00297784	0.00300043	0.0029891	0.00298918	0.00244732	0.00353079	0.00298914	0.00298914	0.00296407	0.00301421	0.00298914	0.00298914	0.00244732	0.00353079	19.6571	0	0.377879	18.1263	18.1263	18.1263	0.838637	18.1263
										Israel	Asia		2.68144e-08	2.15552e-08	3.20546e-08	2.68144e-08	2.68144e-08	2.65165e-08	2.71122e-08	2.68133e-08	2.68154e-08	2.22094e-08	3.14194e-08	2.68144e-08	2.68144e-08	2.65578e-08	2.70709e-08	2.68144e-08	2.68144e-08	2.22094e-08	3.14194e-08	19.6131	0	1.11067	17.1736	17.1736	17.1736	0.956637	17.1736
										Kyrgyzstan	Asia		1.63172e-05	1.47221e-05	1.7608e-05	1.63124e-05	1.63219e-05	1.63172e-05	1.63172e-05	1.63172e-05	1.63172e-05	1.63172e-05	1.63172e-05	1.63172e-05	1.63172e-05	1.63172e-05	1.63172e-05	1.63172e-05	1.63172e-05	1.63172e-05	1.63172e-05	9.77546	0.0291416	0	0	0	0	0	0
										Lebanon	Asia		0.00964651	0.00808072	0.0111453	0.00964651	0.00964651	0.00842113	0.0108707	0.00964651	0.00964651	0.00964651	0.00964651	0.00964651	0.00964651	0.00964651	0.00964651	0.00964651	0.00964651	0.00964651	0.00964651	16.2316	0	12.7028	0	0	0	0	0
										Malaysia	Asia		0.000291773	0.000234527	0.000348816	0.000291773	0.000291773	0.000291144	0.000292403	0.000291771	0.000291776	0.000237821	0.000345724	0.000291773	0.000291773	0.000290162	0.000293385	0.000291773	0.000291773	0.000237821	0.000345724	19.6201	0	0.21561	18.491	18.491	18.491	0.552303	18.491
										Nepal	Asia		1.99501e-05	1.80009e-05	2.15272e-05	1.99455e-05	1.99547e-05	1.99501e-05	1.99501e-05	1.99501e-05	1.99501e-05	1.99501e-05	1.99501e-05	1.99501e-05	1.99501e-05	1.99501e-05	1.99501e-05	1.99501e-05	1.99501e-05	1.99501e-05	1.99501e-05	9.77052	0.0229015	0	0	0	0	0	0
										Pakistan	Asia		0.000512865	0.000412756	0.00061252	0.000512858	0.000512872	0.000509211	0.000516519	0.000512852	0.000512878	0.000425194	0.000600529	0.000512865	0.000512865	0.000506434	0.000519296	0.000512865	0.000512865	0.000425194	0.000600529	19.5196	0.00135188	0.712457	17.0943	17.0943	17.0943	1.25397	17.0943
										Philippines	Asia		4.70608e-05	3.8705e-05	5.5224e-05	4.70608e-05	4.70608e-05	3.97101e-05	5.44115e-05	4.70608e-05	4.70608e-05	4.70608e-05	4.70608e-05	4.70608e-05	4.70608e-05	4.70608e-05	4.70608e-05	4.70608e-05	4.70608e-05	4.70608e-05	4.70608e-05	17.7554	0	15.6196	0	0	0	0	0
										Saudi Arabia	Asia		1.546e-05	1.32661e-05	1.74901e-05	1.546e-05	1.546e-05	1.41207e-05	1.67992e-05	1.546e-05	1.546e-05	1.546e-05	1.546e-05	1.546e-05	1.546e-05	1.546e-05	1.546e-05	1.546e-05	1.546e-05	1.546e-05	1.546e-05	14.1907	0	8.66254	0	0	0	0	0
										South Korea	Asia		1.65388e-06	1.32715e-06	1.97987e-06	1.65388e-06	1.65388e-06	1.64022e-06	1.66753e-06	1.65383e-06	1.65392e-06	1.36256e-06	1.94519e-06	1.65388e-06	1.65388e-06	1.63601e-06	1.67174e-06	1.65388e-06	1.65388e-06	1.36256e-06	1.94519e-06	19.7555	0	0.825645	17.6141	17.6141	17.6141	1.08017	17.6141
										Tajikistan	Asia		0.037938	0.0342437	0.0409247	0.0379313	0.0379447	0.037938	0.037938	0.037938	0.037938	0.037938	0.037938	0.037938	0.037938	0.037938	0.037938	0.037938	0.037938	0.037938	0.037938	9.73767	0.0175371	0	0	0	0	0	0
										Vietnam	Asia		0.000180144	0.00014493	0.00021521	0.000180144	0.000180144	0.000178828	0.000181461	0.000180142	0.000180146	0.000151462	0.000208826	0.000180144	0.000180144	0.000175705	0.000184584	0.000180144	0.000180144	0.000151462	0.000208826	19.5478	0	0.730969	15.9218	15.9218	15.9218	2.46441	15.9218
										Russia	Europe / Asia	Irkutsk Oblast	1.10375e-05	9.94011e-06	1.19327e-05	1.10251e-05	1.10498e-05	1.10375e-05	1.10375e-05	1.10375e-05	1.10375e-05	1.10375e-05	1.10375e-05	1.10375e-05	1.10375e-05	1.10375e-05	1.10375e-05	1.10375e-05	1.10375e-05	1.10375e-05	1.10375e-05	9.94201	0.112087	0	0	0	0	0	0
										Russia	Europe / Asia	Khabarovsk Krai	9.10631e-05	8.2167e-05	9.82606e-05	9.10482e-05	9.1078e-05	9.10631e-05	9.10631e-05	9.10631e-05	9.10631e-05	9.10631e-05	9.10631e-05	9.10631e-05	9.10631e-05	9.10631e-05	9.10631e-05	9.10631e-05	9.10631e-05	9.10631e-05	9.10631e-05	9.7692	0.0163576	0	0	0	0	0	0
										Russia	Europe / Asia	Krasnoyarsk Krai	8.343e-07	7.52836e-07	9.00192e-07	8.34174e-07	8.34426e-07	8.343e-07	8.343e-07	8.343e-07	8.343e-07	8.343e-07	8.343e-07	8.343e-07	8.343e-07	8.343e-07	8.343e-07	8.343e-07	8.343e-07	8.343e-07	8.343e-07	9.76438	0.0151427	0	0	0	0	0	0
										Russia	Europe / Asia	Moscow	2.39019e-07	1.92265e-07	2.85581e-07	2.39019e-07	2.39019e-07	2.38647e-07	2.3939e-07	2.39017e-07	2.3902e-07	1.93839e-07	2.84198e-07	2.39019e-07	2.39019e-07	2.38817e-07	2.39221e-07	2.39019e-07	2.39019e-07	1.93839e-07	2.84198e-07	19.5606	0	0.155404	18.9021	18.9021	18.9021	0.0844822	18.9021
										Russia	Europe / Asia	Primorsky Krai	8.8943e-05	8.02508e-05	9.59768e-05	8.89276e-05	8.89584e-05	8.8943e-05	8.8943e-05	8.8943e-05	8.8943e-05	8.8943e-05	8.8943e-05	8.8943e-05	8.8943e-05	8.8943e-05	8.8943e-05	8.8943e-05	8.8943e-05	8.8943e-05	8.8943e-05	9.77273	0.0173413	0	0	0	0	0	0
										Russia	Europe / Asia	Republic of Buryatia	1.10662e-05	9.96232e-06	1.19678e-05	1.10538e-05	1.10786e-05	1.10622e-05	1.10701e-05	1.10662e-05	1.10662e-05	1.10422e-05	1.10902e-05	1.10662e-05	1.10662e-05	1.10652e-05	1.10672e-05	1.10662e-05	1.10662e-05	1.10422e-05	1.10902e-05	9.97521	0.111796	0.0357521	0.216517	0.216517	0.216517	0.00931549	0.216517
										Russia	Europe / Asia	Bashkortostan	7.14222e-08	5.88551e-08	8.41312e-08	7.14222e-08	7.14222e-08	7.14222e-08	7.14222e-08	7.14222e-08	7.14222e-08	7.14222e-08	7.14222e-08	7.14222e-08	7.14222e-08	7.14222e-08	7.14222e-08	7.14222e-08	7.14222e-08	7.14222e-08	7.14222e-08	17.7943	0	0	0	0	0	0	0
										Albania	Europe		0.176183	0.142825	0.208846	0.176183	0.176183	0.168953	0.183407	0.176157	0.176208	0.152743	0.199276	0.176183	0.176183	0.174245	0.178119	0.176183	0.176183	0.152743	0.199276	18.9334	0	4.10365	13.3044	13.3044	13.3044	1.1001	13.3044
										Austria	Europe		2.11934e-07	1.71659e-07	2.52262e-07	2.11934e-07	2.11934e-07	2.11215e-07	2.12652e-07	2.11931e-07	2.11936e-07	1.93826e-07	2.30041e-07	2.11934e-07	2.11934e-07	2.0743e-07	2.16437e-07	2.11934e-07	2.11934e-07	1.93826e-07	2.30041e-07	19.0288	0	0.338844	8.54377	8.54377	8.54377	2.1251	8.54377
										Belgium	Europe		0.000234229	0.000188044	0.000280292	0.000234229	0.000234229	0.000233221	0.000235236	0.000234225	0.000234232	0.000197867	0.00027059	0.000234229	0.000234229	0.000226044	0.000242413	0.000234229	0.000234229	0.000197867	0.00027059	19.7176	0	0.430048	15.524	15.524	15.524	3.49426	15.524
										Bosnia and Herzegovina	Europe		0.000674003	0.00054142	0.000806179	0.000674003	0.000674003	0.000671771	0.000676234	0.000673995	0.000674011	0.000548435	0.000799566	0.000674003	0.000674003	0.000671326	0.00067668	0.000674003	0.000674003	0.000548435	0.000799566	19.671	0	0.331078	18.6302	18.6302	18.6302	0.39717	18.6302
										Bulgaria	Europe		0.000410417	0.000329654	0.000490939	0.000410417	0.000410417	0.000408975	0.00041186	0.000410412	0.000410422	0.000333594	0.000487238	0.000410417	0.000410417	0.000409199	0.000411635	0.000410417	0.000410417	0.000333594	0.000487238	19.6783	0	0.351468	18.7182	18.7182	18.7182	0.296812	18.7182
										Croatia	Europe		0.000263339	0.000211505	0.000315021	0.000263339	0.000263339	0.000261973	0.000264704	0.000263334	0.000263344	0.000220051	0.000306626	0.000263339	0.000263339	0.000257101	0.000269576	0.000263339	0.000263339	0.000220051	0.000306626	19.6832	0	0.518477	16.4382	16.4382	16.4382	2.36861	16.4382
										Cyprus	Europe		0.000121914	9.78773e-05	0.000145888	0.000121914	0.000121914	0.000121443	0.000122386	0.000121913	0.000121916	0.000103397	0.000140431	0.000121914	0.000121914	0.000117196	0.000126633	0.000121914	0.000121914	0.000103397	0.000140431	19.7163	0	0.386797	15.1884	15.1884	15.1884	3.87027	15.1884
										Czech Republic	Europe		0.000158631	0.000127372	0.000189806	0.000158631	0.000158631	0.000157828	0.000159435	0.000158629	0.000158634	0.000132587	0.000184676	0.000158631	0.000158631	0.000154675	0.000162588	0.000158631	0.000158631	0.000132587	0.000184676	19.7058	0	0.506418	16.4184	16.4184	16.4184	2.49405	16.4184
										Estonia	Europe		1.98933e-06	1.69883e-06	2.26058e-06	1.98933e-06	1.98933e-06	1.80948e-06	2.16919e-06	1.98933e-06	1.98933e-06	1.98933e-06	1.98933e-06	1.98933e-06	1.98933e-06	1.98933e-06	1.98933e-06	1.98933e-06	1.98933e-06	1.98933e-06	1.98933e-06	14.6029	0	9.041	0	0	0	0	0
										Finland	Europe		0.00128298	0.00102994	0.00153535	0.00128298	0.00128298	0.00127563	0.00129033	0.00128296	0.00128301	0.00104652	0.0015194	0.00128298	0.00128298	0.00127707	0.00128889	0.00128298	0.00128298	0.00104652	0.0015194	19.7231	0	0.572732	18.4305	18.4305	18.4305	0.460661	18.4305
										France	Europe		0.000560621	0.000450238	0.000670695	0.000560621	0.000560621	0.000558333	0.000562908	0.000560613	0.000560629	0.000472298	0.000648939	0.000560621	0.000560621	0.00054275	0.000578491	0.000560621	0.000560621	0.000472298	0.000648939	19.6894	0	0.408033	15.7545	15.7545	15.7545	3.18761	15.7545
										Germany	Europe		0.000641176	0.000515241	0.000766686	0.000641176	0.000641176	0.000638799	0.000643554	0.000641168	0.000641185	0.000533241	0.000749104	0.000641176	0.000641176	0.000627743	0.000654609	0.000641176	0.000641176	0.000533241	0.000749104	19.6412	0	0.370764	16.8339	16.8339	16.8339	2.09505	16.8339
										Greece	Europe		0.000130263	0.00010463	0.00015582	0.000130263	0.000130263	0.00012838	0.000132146	0.000130256	0.00013027	0.000109389	0.000151137	0.000130263	0.000130263	0.000127793	0.000132733	0.000130263	0.000130263	0.000109389	0.000151137	19.6781	0	1.44537	16.0246	16.0246	16.0246	1.89583	16.0246
										Hungary	Europe		9.54672e-07	8.28158e-07	1.06982e-06	9.5441e-07	9.54933e-07	9.51366e-07	9.57978e-07	9.5466e-07	9.54683e-07	9.06889e-07	1.00245e-06	9.54672e-07	9.54672e-07	9.509e-07	9.58443e-07	9.54672e-07	9.54672e-07	9.06889e-07	1.00245e-06	13.252	0.0273984	0.346318	5.0052	5.0052	5.0052	0.39505	5.0052
										Iceland	Europe		1.42431e-07	1.16148e-07	1.68896e-07	1.42431e-07	1.42431e-07	1.42431e-07	1.42431e-07	1.42431e-07	1.42431e-07	1.42431e-07	1.42431e-07	1.42431e-07	1.42431e-07	1.42431e-07	1.42431e-07	1.42431e-07	1.42431e-07	1.42431e-07	1.42431e-07	18.5812	0	0	0	0	0	0	0
										Ireland	Europe		3.59216e-05	2.87407e-05	4.31021e-05	3.59216e-05	3.59216e-05	3.58222e-05	3.60209e-05	3.59212e-05	3.59219e-05	3.58632e-05	3.59799e-05	3.59216e-05	3.59216e-05	2.89174e-05	4.29257e-05	3.59216e-05	3.59216e-05	3.58632e-05	3.59799e-05	19.9903	0	0.276546	0.162479	0.162479	0.162479	19.4985	0.162479
										Italy	Europe		0.00170487	0.00137136	0.00203698	0.00170486	0.00170487	0.0016974	0.00171234	0.00170484	0.00170489	0.0014117	0.00199799	0.00170487	0.00170487	0.00167902	0.00173072	0.00170487	0.00170487	0.0014117	0.00199799	19.5621	0.000358376	0.438246	17.1959	17.1959	17.1959	1.51614	17.1959
										Latvia	Europe		1.0098e-05	8.11366e-06	1.20762e-05	1.0098e-05	1.0098e-05	1.00562e-05	1.01397e-05	1.00978e-05	1.00981e-05	8.23476e-06	1.19612e-05	1.0098e-05	1.0098e-05	1.006e-05	1.0136e-05	1.0098e-05	1.0098e-05	8.23476e-06	1.19612e-05	19.6508	0	0.413494	18.4515	18.4515	18.4515	0.376022	18.4515
										Lithuania	Europe		5.58819e-08	4.58663e-08	6.59935e-08	5.58819e-08	5.58819e-08	5.58819e-08	5.58819e-08	5.58819e-08	5.58819e-08	5.58819e-08	5.58819e-08	5.58819e-08	5.58819e-08	5.58819e-08	5.58819e-08	5.58819e-08	5.58819e-08	5.58819e-08	5.58819e-08	18.0946	0	0	0	0	0	0	0
										Luxembourg	Europe		0.000825143	0.000662468	0.000987381	0.000825143	0.000825143	0.000822138	0.000828148	0.000825133	0.000825154	0.000694867	0.000955414	0.000825143	0.000825143	0.000797977	0.00085231	0.000825143	0.000825143	0.000694867	0.000955414	19.7148	0	0.3642	15.7884	15.7884	15.7884	3.29234	15.7884
										Malta	Europe		7.13096e-05	5.72789e-05	8.52984e-05	7.13096e-05	7.13096e-05	7.10681e-05	7.15511e-05	7.13087e-05	7.13104e-05	5.83448e-05	8.42743e-05	7.13096e-05	7.13096e-05	7.07208e-05	7.18983e-05	7.13096e-05	7.13096e-05	5.83448e-05	8.42743e-05	19.6757	0	0.338718	18.1809	18.1809	18.1809	0.825632	18.1809
										Moldova	Europe		6.12749e-06	5.50882e-06	6.63672e-06	6.11728e-06	6.13771e-06	6.12749e-06	6.12749e-06	6.12749e-06	6.12749e-06	6.12749e-06	6.12749e-06	6.12749e-06	6.12749e-06	6.12749e-06	6.12749e-06	6.12749e-06	6.12749e-06	6.12749e-06	6.12749e-06	10.0966	0.166701	0	0	0	0	0	0
										Netherlands	Europe		4.08537e-05	3.28163e-05	4.88675e-05	4.08537e-05	4.08537e-05	4.06732e-05	4.10343e-05	4.08531e-05	4.08544e-05	3.37781e-05	4.79294e-05	4.08537e-05	4.08537e-05	4.02262e-05	4.14813e-05	4.08537e-05	4.08537e-05	3.37781e-05	4.79294e-05	19.6738	0	0.441845	17.3195	17.3195	17.3195	1.53611	17.3195
										North Macedonia	Europe		7.17448e-08	5.80136e-08	8.55191e-08	7.17448e-08	7.17448e-08	7.10109e-08	7.24786e-08	7.17422e-08	7.17473e-08	6.62999e-08	7.71897e-08	7.17448e-08	7.17448e-08	7.17391e-08	7.17504e-08	7.17448e-08	7.17448e-08	6.62999e-08	7.71897e-08	19.1991	0	1.02281	7.58927	7.58927	7.58927	0.00783697	7.58927
										Norway	Europe		4.17931e-07	3.36182e-07	4.99594e-07	4.17931e-07	4.17931e-07	4.12635e-07	4.23226e-07	4.17912e-07	4.1795e-07	3.54057e-07	4.81805e-07	4.17931e-07	4.17931e-07	4.15202e-07	4.20659e-07	4.17931e-07	4.17931e-07	3.54057e-07	4.81805e-07	19.5605	0	1.26707	15.2834	15.2834	15.2834	0.652857	15.2834
										Poland	Europe		0.000412866	0.000332385	0.000492963	0.000412863	0.000412868	0.000411279	0.000414452	0.00041286	0.000412871	0.000363525	0.000462206	0.000412866	0.000412866	0.000385316	0.000440415	0.000412866	0.000412866	0.000363525	0.000462206	19.4932	0.00054262	0.384189	11.9508	11.9508	11.9508	6.67272	11.9508
										Portugal	Europe		0.0147263	0.0118347	0.017607	0.0147263	0.0147263	0.0146763	0.0147764	0.0147262	0.0147265	0.0119784	0.0174727	0.0147263	0.0147263	0.0146805	0.0147722	0.0147263	0.0147263	0.0119784	0.0174727	19.6356	0	0.339959	18.66	18.66	18.66	0.311203	18.66
										Romania	Europe		0.00221406	0.00177491	0.00265248	0.00221406	0.00221406	0.00219975	0.00222837	0.00221401	0.00221411	0.00198373	0.00244438	0.00221406	0.00221406	0.00202292	0.0024052	0.00221406	0.00221406	0.00198373	0.00244438	19.8347	0	0.646158	10.4032	10.4032	10.4032	8.63304	10.4032
										Serbia	Europe		0.000197051	0.000158767	0.00023513	0.000197043	0.00019706	0.000196322	0.000197781	0.000197049	0.000197054	0.000161694	0.000232408	0.000197051	0.000197051	0.00019595	0.000198153	0.000197051	0.000197051	0.000161694	0.000232408	19.4284	0.00434359	0.370162	17.9433	17.9433	17.9433	0.558834	17.9433
										Slovakia	Europe		0.000360987	0.000289826	0.000431956	0.000360987	0.000360987	0.000359764	0.00036221	0.000360983	0.000360991	0.000307844	0.000414128	0.000360987	0.000360987	0.000345185	0.000376789	0.000360987	0.000360987	0.000307844	0.000414128	19.7128	0	0.338888	14.7217	14.7217	14.7217	4.3775	14.7217
										Slovenia	Europe		0.000111377	8.95008e-05	0.00013318	0.000111377	0.000111377	0.000111153	0.000111601	0.000111376	0.000111378	9.04408e-05	0.000132313	0.000111377	0.000111377	0.000111046	0.000111708	0.000111377	0.000111377	9.04408e-05	0.000132313	19.6414	0	0.200887	18.7975	18.7975	18.7975	0.297007	18.7975
										Spain	Europe		0.0217397	0.0178758	0.0255097	0.0217397	0.0217397	0.0207087	0.0227699	0.0217395	0.02174	0.0196258	0.0238506	0.0217397	0.0217397	0.0214639	0.0220154	0.0217397	0.0217397	0.0196258	0.0238506	17.7735	2.59037e-08	4.74232	9.72381	9.72381	9.72381	1.26858	9.72381
										Sweden	Europe		7.14241e-07	5.74339e-07	8.53919e-07	7.14241e-07	7.14241e-07	6.87184e-07	7.41299e-07	7.14146e-07	7.14337e-07	6.16077e-07	8.12406e-07	7.14241e-07	7.14241e-07	7.10865e-07	7.17618e-07	7.14241e-07	7.14241e-07	6.16077e-07	8.12406e-07	19.5876	0	3.78832	13.7439	13.7439	13.7439	0.472707	13.7439
										Switzerland	Europe		6.36912e-07	5.1104e-07	7.62709e-07	6.36912e-07	6.36912e-07	6.31008e-07	6.42817e-07	6.36892e-07	6.36933e-07	5.89477e-07	6.84348e-07	6.36912e-07	6.36912e-07	5.72901e-07	7.00924e-07	6.36912e-07	6.36912e-07	5.89477e-07	6.84348e-07	19.7629	0	0.927008	7.44775	7.44775	7.44775	10.0504	7.44775
										United Kingdom	Europe		1.85554e-07	1.49971e-07	2.21176e-07	1.85554e-07	1.85554e-07	1.83921e-07	1.87186e-07	1.85548e-07	1.85559e-07	1.66727e-07	2.0438e-07	1.85554e-07	1.85554e-07	1.84651e-07	1.86456e-07	1.85554e-07	1.85554e-07	1.66727e-07	2.0438e-07	19.1979	0	0.879746	10.1461	10.1461	10.1461	0.486434	10.1461
										Ukraine	Europe		1.31501e-07	1.08688e-07	1.54603e-07	1.31501e-07	1.31501e-07	1.31501e-07	1.31501e-07	1.31501e-07	1.31501e-07	1.31501e-07	1.31501e-07	1.31501e-07	1.31501e-07	1.31501e-07	1.31501e-07	1.31501e-07	1.31501e-07	1.31501e-07	1.31501e-07	17.5677	0	0	0	0	0	0	0
										Azerbaijan	Europe / Asia		0.0436608	0.0393976	0.0471091	0.0436542	0.0436674	0.0436608	0.0436608	0.0436608	0.0436608	0.0436608	0.0436608	0.0436608	0.0436608	0.0436608	0.0436608	0.0436608	0.0436608	0.0436608	0.0436608	9.76438	0.0151427	0	0	0	0	0	0
										Turkey	Europe / Asia		0.0154899	0.0124597	0.0185044	0.0154899	0.01549	0.0154023	0.0155776	0.0154897	0.0154902	0.0126919	0.0182833	0.0154899	0.0154899	0.0153993	0.0155806	0.0154899	0.0154899	0.0126919	0.0182833	19.5627	3.92202e-05	0.565629	18.0633	18.0633	18.0633	0.585181	18.0633
										Canada	North America	British Columbia	4.77447e-06	3.90335e-06	5.63031e-06	4.77447e-06	4.77447e-06	3.98307e-06	5.56587e-06	4.77447e-06	4.77447e-06	4.77447e-06	4.77447e-06	4.77447e-06	4.77447e-06	4.77447e-06	4.77447e-06	4.77447e-06	4.77447e-06	4.77447e-06	4.77447e-06	18.2453	0	16.5756	0	0	0	0	0
										Canada	North America	Manitoba	5.69458e-07	4.58275e-07	6.80147e-07	5.69458e-07	5.69458e-07	5.68166e-07	5.7075e-07	5.69454e-07	5.69463e-07	4.63742e-07	6.75175e-07	5.69458e-07	5.69458e-07	5.67866e-07	5.71051e-07	5.69458e-07	5.69458e-07	4.63742e-07	6.75175e-07	19.5244	0	0.226881	18.5644	18.5644	18.5644	0.279616	18.5644
										Canada	North America	Nunavut	1.71346e-07	1.37661e-07	2.04925e-07	1.71346e-07	1.71346e-07	1.6571e-07	1.76982e-07	1.71327e-07	1.71366e-07	1.46833e-07	1.9586e-07	1.71346e-07	1.71346e-07	1.68387e-07	1.74306e-07	1.71346e-07	1.71346e-07	1.46833e-07	1.9586e-07	19.659	0	3.28925	14.3064	14.3064	14.3064	1.72721	14.3064
										Canada	North America	Ontario	7.67673e-08	6.16282e-08	9.18674e-08	7.67673e-08	7.67673e-08	7.52944e-08	7.82402e-08	7.67621e-08	7.67725e-08	6.4088e-08	8.94466e-08	7.67673e-08	7.67673e-08	7.59894e-08	7.75452e-08	7.67673e-08	7.67673e-08	6.4088e-08	8.94466e-08	19.7208	0	1.91862	16.5165	16.5165	16.5165	1.01329	16.5165
										USA	North America	Alabama	1.6926e-05	1.38378e-05	1.996e-05	1.6926e-05	1.6926e-05	1.41204e-05	1.97316e-05	1.6926e-05	1.6926e-05	1.6926e-05	1.6926e-05	1.6926e-05	1.6926e-05	1.6926e-05	1.6926e-05	1.6926e-05	1.6926e-05	1.6926e-05	1.6926e-05	18.2453	0	16.5756	0	0	0	0	0
										USA	North America	Alaska	7.92001e-08	6.3765e-08	9.46686e-08	7.92001e-08	7.92001e-08	7.92001e-08	7.92001e-08	7.92001e-08	7.92001e-08	7.92001e-08	7.92001e-08	7.92001e-08	7.92001e-08	7.92001e-08	7.92001e-08	7.92001e-08	7.92001e-08	7.92001e-08	7.92001e-08	19.531	0	0	0	0	0	0	0
										USA	North America	Arizona	5.29344e-06	4.32763e-06	6.2423e-06	5.29344e-06	5.29344e-06	4.41602e-06	6.17085e-06	5.29344e-06	5.29344e-06	5.29344e-06	5.29344e-06	5.29344e-06	5.29344e-06	5.29344e-06	5.29344e-06	5.29344e-06	5.29344e-06	5.29344e-06	5.29344e-06	18.2453	0	16.5756	0	0	0	0	0
										USA	North America	Arkansas	0.00010655	8.5563e-05	0.000127478	0.00010655	0.00010655	0.000104492	0.000108608	0.000106546	0.000106553	8.82859e-05	0.000124814	0.00010655	0.00010655	0.000106196	0.000106904	0.00010655	0.00010655	8.82859e-05	0.000124814	19.6968	0	1.93168	17.1413	17.1413	17.1413	0.332084	17.1413
										USA	North America	California	8.14045e-05	6.54634e-05	9.72836e-05	8.14045e-05	8.14045e-05	7.99289e-05	8.28801e-05	8.1403e-05	8.1406e-05	6.74609e-05	9.5348e-05	8.14045e-05	8.14045e-05	8.12094e-05	8.15996e-05	8.14045e-05	8.14045e-05	6.74609e-05	9.5348e-05	19.5826	0	1.81272	17.1288	17.1288	17.1288	0.239667	17.1288
										USA	North America	Colorado	9.3831e-05	7.55329e-05	0.000112044	9.3831e-05	9.3831e-05	9.28242e-05	9.48378e-05	9.38306e-05	9.38314e-05	7.70517e-05	0.00011061	9.3831e-05	9.3831e-05	9.37647e-05	9.38973e-05	9.3831e-05	9.3831e-05	7.70517e-05	0.00011061	19.5012	0	1.07296	17.8825	17.8825	17.8825	0.0706667	17.8825
										USA	North America	Connecticut	6.05825e-06	5.00925e-06	7.07769e-06	6.05825e-06	6.05825e-06	5.17103e-06	6.94548e-06	6.05825e-06	6.05825e-06	6.05825e-06	6.05825e-06	6.05825e-06	6.05825e-06	6.05825e-06	6.05825e-06	6.05825e-06	6.05825e-06	6.05825e-06	6.05825e-06	17.3152	0	14.6449	0	0	0	0	0
										USA	North America	Delaware	1.33585e-05	1.09186e-05	1.57561e-05	1.33585e-05	1.33585e-05	1.11391e-05	1.55778e-05	1.33585e-05	1.33585e-05	1.33585e-05	1.33585e-05	1.33585e-05	1.33585e-05	1.33585e-05	1.33585e-05	1.33585e-05	1.33585e-05	1.33585e-05	1.33585e-05	18.2649	0	16.6139	0	0	0	0	0
										USA	North America	District of Columbia	9.46591e-06	7.73882e-06	1.11627e-05	9.46591e-06	9.46591e-06	7.89688e-06	1.10349e-05	9.46591e-06	9.46591e-06	9.46591e-06	9.46591e-06	9.46591e-06	9.46591e-06	9.46591e-06	9.46591e-06	9.46591e-06	9.46591e-06	9.46591e-06	9.46591e-06	18.2453	0	16.5756	0	0	0	0	0
										USA	North America	Florida	1.03578e-05	8.43802e-06	1.225e-05	1.03578e-05	1.03578e-05	8.9417e-06	1.1774e-05	1.03578e-05	1.03579e-05	1.00557e-05	1.06599e-05	1.03578e-05	1.03578e-05	1.03061e-05	1.04095e-05	1.03578e-05	1.03578e-05	1.00557e-05	1.06599e-05	18.5349	0	13.6721	2.91666	2.91666	2.91666	0.499286	2.91666
										USA	North America	Georgia	1.11826e-05	9.04502e-06	1.33021e-05	1.11826e-05	1.11826e-05	1.03022e-05	1.2063e-05	1.11824e-05	1.11828e-05	1.00652e-05	1.22999e-05	1.11826e-05	1.11826e-05	1.11371e-05	1.1228e-05	1.11826e-05	1.11826e-05	1.00652e-05	1.22999e-05	19.115	0	7.87299	9.99195	9.99195	9.99195	0.406272	9.99195
										USA	North America	Hawaii	9.17408e-05	7.35681e-05	0.000109882	9.17408e-05	9.17408e-05	9.0915e-05	9.25666e-05	9.17379e-05	9.17437e-05	7.48399e-05	0.000108642	9.17408e-05	9.17408e-05	9.14717e-05	9.20099e-05	9.17408e-05	9.17408e-05	7.48399e-05	0.000108642	19.8087	0	0.900152	18.4224	18.4224	18.4224	0.293333	18.4224
										USA	North America	Idaho	3.19503e-05	2.5766e-05	3.80971e-05	3.19503e-05	3.19503e-05	3.03835e-05	3.35172e-05	3.19497e-05	3.19509e-05	2.7626e-05	3.62747e-05	3.19503e-05	3.19503e-05	3.18535e-05	3.20471e-05	3.19503e-05	3.19503e-05	2.7626e-05	3.62747e-05	19.3561	0	4.904	13.5346	13.5346	13.5346	0.302957	13.5346
										USA	North America	Illinois	4.08725e-05	3.28738e-05	4.88391e-05	4.08725e-05	4.08725e-05	3.7677e-05	4.40679e-05	4.08643e-05	4.08807e-05	3.68005e-05	4.49444e-05	4.08725e-05	4.08725e-05	4.03186e-05	4.14263e-05	4.08725e-05	4.08725e-05	3.68005e-05	4.49444e-05	19.5698	0	7.81813	9.96259	9.96259	9.96259	1.35503	9.96259
										USA	North America	Indiana	1.64077e-05	1.3252e-05	1.95405e-05	1.64077e-05	1.64077e-05	1.54874e-05	1.7328e-05	1.64074e-05	1.64081e-05	1.43807e-05	1.84348e-05	1.64077e-05	1.64077e-05	1.63194e-05	1.64961e-05	1.64077e-05	1.64077e-05	1.43807e-05	1.84348e-05	19.2331	0	5.60899	12.3541	12.3541	12.3541	0.538273	12.3541
										USA	North America	Iowa	1.99795e-05	1.61738e-05	2.37505e-05	1.99795e-05	1.99795e-05	1.77904e-05	2.21685e-05	1.9977e-05	1.9982e-05	1.87574e-05	2.12015e-05	1.99795e-05	1.99795e-05	1.97683e-05	2.01907e-05	1.99795e-05	1.99795e-05	1.87574e-05	2.12015e-05	19.0482	0	10.9565	6.11649	6.11649	6.11649	1.05719	6.11649
										USA	North America	Kansas	6.18361e-06	5.05154e-06	7.29659e-06	6.18361e-06	6.18361e-06	5.15112e-06	7.21609e-06	6.18361e-06	6.18361e-06	6.18361e-06	6.18361e-06	6.18361e-06	6.18361e-06	6.18361e-06	6.18361e-06	6.18361e-06	6.18361e-06	6.18361e-06	6.18361e-06	18.3076	0	16.6972	0	0	0	0	0
										USA	North America	Kentucky	3.50599e-05	2.81678e-05	4.193e-05	3.50599e-05	3.50599e-05	3.49094e-05	3.52103e-05	3.50593e-05	3.50604e-05	2.84888e-05	4.16309e-05	3.50599e-05	3.50599e-05	3.50039e-05	3.51158e-05	3.50599e-05	3.50599e-05	2.84888e-05	4.16309e-05	19.6579	0	0.429067	18.7424	18.7424	18.7424	0.159508	18.7424
										USA	North America	Louisiana	5.79778e-06	4.73996e-06	6.83705e-06	5.79778e-06	5.79778e-06	4.83676e-06	6.7588e-06	5.79778e-06	5.79778e-06	5.79778e-06	5.79778e-06	5.79778e-06	5.79778e-06	5.79778e-06	5.79778e-06	5.79778e-06	5.79778e-06	5.79778e-06	5.79778e-06	18.2453	0	16.5756	0	0	0	0	0
										USA	North America	Maine	5.90848e-06	4.88104e-06	6.90778e-06	5.90848e-06	5.90848e-06	5.02783e-06	6.78912e-06	5.90848e-06	5.90848e-06	5.90848e-06	5.90848e-06	5.90848e-06	5.90848e-06	5.90848e-06	5.90848e-06	5.90848e-06	5.90848e-06	5.90848e-06	5.90848e-06	17.3892	0	14.9048	0	0	0	0	0
										USA	North America	Maryland	4.9581e-06	4.05348e-06	5.84686e-06	4.9581e-06	4.9581e-06	4.13627e-06	5.77994e-06	4.9581e-06	4.9581e-06	4.9581e-06	4.9581e-06	4.9581e-06	4.9581e-06	4.9581e-06	4.9581e-06	4.9581e-06	4.9581e-06	4.9581e-06	4.9581e-06	18.2453	0	16.5756	0	0	0	0	0
										USA	North America	Massachusetts	6.07832e-06	5.0199e-06	7.10807e-06	6.07832e-06	6.07832e-06	5.16952e-06	6.98712e-06	6.07832e-06	6.07832e-06	6.07832e-06	6.07832e-06	6.07832e-06	6.07832e-06	6.07832e-06	6.07832e-06	6.07832e-06	6.07832e-06	6.07832e-06	6.07832e-06	17.4131	0	14.9514	0	0	0	0	0
										USA	North America	Michigan	1.63093e-05	1.31716e-05	1.94243e-05	1.63093e-05	1.63093e-05	1.54048e-05	1.72137e-05	1.63089e-05	1.63096e-05	1.42822e-05	1.83363e-05	1.63093e-05	1.63093e-05	1.62215e-05	1.63971e-05	1.63093e-05	1.63093e-05	1.42822e-05	1.83363e-05	19.2388	0	5.54548	12.4287	12.4287	12.4287	0.538264	12.4287
										USA	North America	Minnesota	1.66403e-05	1.34495e-05	1.98061e-05	1.66403e-05	1.66403e-05	1.55457e-05	1.77349e-05	1.664e-05	1.66406e-05	1.47656e-05	1.8515e-05	1.66403e-05	1.66403e-05	1.65496e-05	1.6731e-05	1.66403e-05	1.66403e-05	1.47656e-05	1.8515e-05	19.1753	0	6.57787	11.2661	11.2661	11.2661	0.544778	11.2661
										USA	North America	Mississippi	6.04074e-06	4.93859e-06	7.12357e-06	6.04074e-06	6.04074e-06	5.03945e-06	7.04203e-06	6.04074e-06	6.04074e-06	6.04074e-06	6.04074e-06	6.04074e-06	6.04074e-06	6.04074e-06	6.04074e-06	6.04074e-06	6.04074e-06	6.04074e-06	6.04074e-06	18.2453	0	16.5756	0	0	0	0	0
										USA	North America	Missouri	9.21497e-05	7.41058e-05	0.000110123	9.21497e-05	9.21497e-05	9.01886e-05	9.41109e-05	9.21479e-05	9.21516e-05	7.66466e-05	0.000107653	9.21497e-05	9.21497e-05	9.19391e-05	9.23604e-05	9.21497e-05	9.21497e-05	7.66466e-05	0.000107653	19.5811	0	2.12823	16.8239	16.8239	16.8239	0.228576	16.8239
										USA	North America	Montana	4.98206e-06	4.07306e-06	5.87511e-06	4.98206e-06	4.98206e-06	4.15625e-06	5.80786e-06	4.98206e-06	4.98206e-06	4.98206e-06	4.98206e-06	4.98206e-06	4.98206e-06	4.98206e-06	4.98206e-06	4.98206e-06	4.98206e-06	4.98206e-06	4.98206e-06	18.2453	0	16.5756	0	0	0	0	0
										USA	North America	Nebraska	5.0599e-06	4.13671e-06	5.96691e-06	5.0599e-06	5.0599e-06	4.22119e-06	5.89861e-06	5.0599e-06	5.0599e-06	5.0599e-06	5.0599e-06	5.0599e-06	5.0599e-06	5.0599e-06	5.0599e-06	5.0599e-06	5.0599e-06	5.0599e-06	5.0599e-06	18.2453	0	16.5756	0	0	0	0	0
										USA	North America	Nevada	5.29344e-06	4.32763e-06	6.2423e-06	5.29344e-06	5.29344e-06	4.41602e-06	6.17085e-06	5.29344e-06	5.29344e-06	5.29344e-06	5.29344e-06	5.29344e-06	5.29344e-06	5.29344e-06	5.29344e-06	5.29344e-06	5.29344e-06	5.29344e-06	5.29344e-06	18.2453	0	16.5756	0	0	0	0	0
										USA	North America	New Hampshire	6.00429e-06	4.95937e-06	7.02077e-06	6.00429e-06	6.00429e-06	5.10776e-06	6.90081e-06	6.00429e-06	6.00429e-06	6.00429e-06	6.00429e-06	6.00429e-06	6.00429e-06	6.00429e-06	6.00429e-06	6.00429e-06	6.00429e-06	6.00429e-06	6.00429e-06	17.4028	0	14.9314	0	0	0	0	0
										USA	North America	New Jersey	4.81755e-05	3.88083e-05	5.74939e-05	4.81755e-05	4.81755e-05	4.59735e-05	5.03775e-05	4.81744e-05	4.81767e-05	4.14363e-05	5.49147e-05	4.81755e-05	4.81755e-05	4.80055e-05	4.83455e-05	4.81755e-05	4.81755e-05	4.14363e-05	5.49147e-05	19.444	0	4.57079	13.9889	13.9889	13.9889	0.352849	13.9889
										USA	North America	New Mexico	5.12859e-06	4.19286e-06	6.04791e-06	5.12859e-06	5.12859e-06	4.27849e-06	5.97868e-06	5.12859e-06	5.12859e-06	5.12859e-06	5.12859e-06	5.12859e-06	5.12859e-06	5.12859e-06	5.12859e-06	5.12859e-06	5.12859e-06	5.12859e-06	5.12859e-06	18.2453	0	16.5756	0	0	0	0	0
										USA	North America	New York	6.58851e-05	5.29643e-05	7.87591e-05	6.58851e-05	6.58851e-05	6.41373e-05	6.76329e-05	6.58833e-05	6.58869e-05	5.51965e-05	7.65737e-05	6.58851e-05	6.58851e-05	6.56462e-05	6.6124e-05	6.58851e-05	6.58851e-05	5.51965e-05	7.65737e-05	19.6111	0	2.65273	16.2231	16.2231	16.2231	0.362553	16.2231
										USA	North America	North Carolina	4.98206e-06	4.07306e-06	5.87511e-06	4.98206e-06	4.98206e-06	4.15625e-06	5.80786e-06	4.98206e-06	4.98206e-06	4.98206e-06	4.98206e-06	4.98206e-06	4.98206e-06	4.98206e-06	4.98206e-06	4.98206e-06	4.98206e-06	4.98206e-06	4.98206e-06	18.2453	0	16.5756	0	0	0	0	0
										USA	North America	Ohio	1.87384e-05	1.5121e-05	2.2332e-05	1.87384e-05	1.87384e-05	1.77971e-05	1.96796e-05	1.87379e-05	1.87388e-05	1.62818e-05	2.11949e-05	1.87384e-05	1.87384e-05	1.86432e-05	1.88335e-05	1.87384e-05	1.87384e-05	1.62818e-05	2.11949e-05	19.3048	0	5.02338	13.11	13.11	13.11	0.507825	13.11
										USA	North America	Oklahoma	7.21193e-05	5.81729e-05	8.59787e-05	7.21193e-05	7.21193e-05	6.75685e-05	7.66701e-05	7.21162e-05	7.21224e-05	6.35384e-05	8.07002e-05	7.21193e-05	7.21193e-05	7.1762e-05	7.24767e-05	7.21193e-05	7.21193e-05	6.35384e-05	8.07002e-05	19.338	0	6.31012	11.8982	11.8982	11.8982	0.495497	11.8982
										USA	North America	Oregon	2.62876e-05	2.1166e-05	3.13845e-05	2.62876e-05	2.62876e-05	2.52332e-05	2.73421e-05	2.6287e-05	2.62883e-05	2.24373e-05	3.01379e-05	2.62876e-05	2.62876e-05	2.62006e-05	2.63746e-05	2.62876e-05	2.62876e-05	2.24373e-05	3.01379e-05	19.4832	0	4.01129	14.6468	14.6468	14.6468	0.331014	14.6468
										USA	North America	Pennsylvania	9.3635e-05	7.52274e-05	0.000111984	9.3635e-05	9.3635e-05	9.1615e-05	9.5655e-05	9.3632e-05	9.36379e-05	7.78631e-05	0.000109407	9.3635e-05	9.3635e-05	9.3326e-05	9.3944e-05	9.3635e-05	9.3635e-05	7.78631e-05	0.000109407	19.6589	0	2.15729	16.844	16.844	16.844	0.330013	16.844
										USA	North America	Puerto Rico	1.54715e-05	1.24998e-05	1.84209e-05	1.54715e-05	1.54715e-05	1.46804e-05	1.62626e-05	1.54714e-05	1.54716e-05	1.34417e-05	1.75013e-05	1.54715e-05	1.54715e-05	1.54374e-05	1.55056e-05	1.54715e-05	1.54715e-05	1.34417e-05	1.75013e-05	19.2078	0	5.11324	13.1196	13.1196	13.1196	0.22056	13.1196
										USA	North America	Rhode Island	5.96406e-06	4.92952e-06	6.96974e-06	5.96406e-06	5.96406e-06	5.08013e-06	6.848e-06	5.96406e-06	5.96406e-06	5.96406e-06	5.96406e-06	5.96406e-06	5.96406e-06	5.96406e-06	5.96406e-06	5.96406e-06	5.96406e-06	5.96406e-06	5.96406e-06	17.3463	0	14.821	0	0	0	0	0
										USA	North America	South Carolina	3.40601e-05	2.75109e-05	4.05614e-05	3.40601e-05	3.40601e-05	3.10951e-05	3.7025e-05	3.40573e-05	3.40628e-05	3.09917e-05	3.71285e-05	3.40601e-05	3.40601e-05	3.3797e-05	3.43231e-05	3.40601e-05	3.40601e-05	3.09917e-05	3.71285e-05	19.2284	0	8.7051	9.0088	9.0088	9.0088	0.772252	9.0088
										USA	North America	South Dakota	5.60481e-06	4.5822e-06	6.6095e-06	5.60481e-06	5.60481e-06	4.67578e-06	6.53385e-06	5.60481e-06	5.60481e-06	5.60481e-06	5.60481e-06	5.60481e-06	5.60481e-06	5.60481e-06	5.60481e-06	5.60481e-06	5.60481e-06	5.60481e-06	5.60481e-06	18.2453	0	16.5756	0	0	0	0	0
										USA	North America	Tennessee	4.98206e-06	4.07306e-06	5.87511e-06	4.98206e-06	4.98206e-06	4.15625e-06	5.80786e-06	4.98206e-06	4.98206e-06	4.98206e-06	4.98206e-06	4.98206e-06	4.98206e-06	4.98206e-06	4.98206e-06	4.98206e-06	4.98206e-06	4.98206e-06	4.98206e-06	18.2453	0	16.5756	0	0	0	0	0
										USA	North America	Texas	0.000110398	8.87292e-05	0.000131991	0.000110397	0.000110398	0.000108197	0.000112598	0.000110394	0.000110401	9.16899e-05	0.000129105	0.000110398	0.000110398	0.000110033	0.000110763	0.000110398	0.000110398	9.16899e-05	0.000129105	19.6276	0.000288971	1.99338	16.9457	16.9457	16.9457	0.330542	16.9457
										USA	North America	Utah	5.1408e-06	4.20284e-06	6.06231e-06	5.1408e-06	5.1408e-06	4.28868e-06	5.99292e-06	5.1408e-06	5.1408e-06	5.1408e-06	5.1408e-06	5.1408e-06	5.1408e-06	5.1408e-06	5.1408e-06	5.1408e-06	5.1408e-06	5.1408e-06	5.1408e-06	18.2453	0	16.5756	0	0	0	0	0
										USA	North America	Vermont	4.98206e-06	4.07306e-06	5.87511e-06	4.98206e-06	4.98206e-06	4.15625e-06	5.80786e-06	4.98206e-06	4.98206e-06	4.98206e-06	4.98206e-06	4.98206e-06	4.98206e-06	4.98206e-06	4.98206e-06	4.98206e-06	4.98206e-06	4.98206e-06	4.98206e-06	18.2453	0	16.5756	0	0	0	0	0
										USA	North America	Virginia	6.97712e-06	5.67265e-06	8.26501e-06	6.97712e-06	6.97712e-06	6.13459e-06	7.81965e-06	6.97706e-06	6.97718e-06	6.63488e-06	7.31936e-06	6.97712e-06	6.97712e-06	6.94403e-06	7.01021e-06	6.97712e-06	6.97712e-06	6.63488e-06	7.31936e-06	18.6964	0	12.0756	4.9052	4.9052	4.9052	0.474261	4.9052
										USA	North America	Washington	5.27268e-06	4.31066e-06	6.21782e-06	5.27268e-06	5.27268e-06	4.3987e-06	6.14666e-06	5.27268e-06	5.27268e-06	5.27268e-06	5.27268e-06	5.27268e-06	5.27268e-06	5.27268e-06	5.27268e-06	5.27268e-06	5.27268e-06	5.27268e-06	5.27268e-06	18.2453	0	16.5756	0	0	0	0	0
										USA	North America	West Virginia	6.18774e-06	5.05641e-06	7.2997e-06	6.18774e-06	6.18774e-06	5.15749e-06	7.21799e-06	6.18774e-06	6.18774e-06	6.18774e-06	6.18774e-06	6.18774e-06	6.18774e-06	6.18774e-06	6.18774e-06	6.18774e-06	6.18774e-06	6.18774e-06	6.18774e-06	18.2834	0	16.6499	0	0	0	0	0
										USA	North America	Wisconsin	1.66685e-05	1.34651e-05	1.98482e-05	1.66685e-05	1.66685e-05	1.57061e-05	1.76309e-05	1.66682e-05	1.66688e-05	1.46415e-05	1.86955e-05	1.66685e-05	1.66685e-05	1.65788e-05	1.67582e-05	1.66685e-05	1.66685e-05	1.46415e-05	1.86955e-05	19.2184	0	5.77355	12.1609	12.1609	12.1609	0.538297	12.1609
										USA	North America	Wyoming	6.14602e-06	5.02466e-06	7.24772e-06	6.14602e-06	6.14602e-06	5.12728e-06	7.16476e-06	6.14602e-06	6.14602e-06	6.14602e-06	6.14602e-06	6.14602e-06	6.14602e-06	6.14602e-06	6.14602e-06	6.14602e-06	6.14602e-06	6.14602e-06	6.14602e-06	18.2453	0	16.5756	0	0	0	0	0
										Mexico	North America		0.602182	0.522426	0.673108	0.602182	0.602182	0.549658	0.652405	0.602182	0.602182	0.602182	0.602182	0.602182	0.602182	0.602182	0.602182	0.602182	0.602182	0.602182	0.602182	13.2445	0	8.72218	0	0	0	0	0
										Australia	Oceania	New South Wales	4.14374e-07	3.37818e-07	4.91452e-07	4.14374e-07	4.14374e-07	4.14374e-07	4.14374e-07	4.14374e-07	4.14374e-07	4.14374e-07	4.14374e-07	4.14374e-07	4.14374e-07	4.14374e-07	4.14374e-07	4.14374e-07	4.14374e-07	4.14374e-07	4.14374e-07	18.6011	0	0	0	0	0	0	0
										Australia	Oceania	Northern Territory	5.379e-08	4.46739e-08	6.30418e-08	5.379e-08	5.379e-08	5.379e-08	5.379e-08	5.379e-08	5.379e-08	5.379e-08	5.379e-08	5.379e-08	5.379e-08	5.379e-08	5.379e-08	5.379e-08	5.379e-08	5.379e-08	5.379e-08	17.1999	0	0	0	0	0	0	0
										Australia	Oceania	Queensland	6.10679e-08	4.98051e-08	7.24092e-08	6.10679e-08	6.10679e-08	6.10679e-08	6.10679e-08	6.10679e-08	6.10679e-08	6.10679e-08	6.10679e-08	6.10679e-08	6.10679e-08	6.10679e-08	6.10679e-08	6.10679e-08	6.10679e-08	6.10679e-08	6.10679e-08	18.5717	0	0	0	0	0	0	0
										Australia	Oceania	South Australia	3.44484e-07	2.81651e-07	4.07819e-07	3.44484e-07	3.44484e-07	3.44484e-07	3.44484e-07	3.44484e-07	3.44484e-07	3.44484e-07	3.44484e-07	3.44484e-07	3.44484e-07	3.44484e-07	3.44484e-07	3.44484e-07	3.44484e-07	3.44484e-07	3.44484e-07	18.3854	0	0	0	0	0	0	0
										Australia	Oceania	Tasmania	7.83294e-08	6.3869e-08	9.28895e-08	7.83294e-08	7.83294e-08	7.83294e-08	7.83294e-08	7.83294e-08	7.83294e-08	7.83294e-08	7.83294e-08	7.83294e-08	7.83294e-08	7.83294e-08	7.83294e-08	7.83294e-08	7.83294e-08	7.83294e-08	7.83294e-08	18.5883	0	0	0	0	0	0	0
										Australia	Oceania	Victoria	0.000244202	0.000196189	0.000292065	0.000244202	0.000244202	0.000243165	0.000245239	0.000244199	0.000244206	0.000199444	0.00028896	0.000244202	0.000244202	0.000242791	0.000245614	0.000244202	0.000244202	0.000199444	0.00028896	19.6613	0	0.424638	18.3286	18.3286	18.3286	0.577964	18.3286
										Australia	Oceania	Western Australia	2.72727e-07	2.21425e-07	3.24297e-07	2.72727e-07	2.72727e-07	2.72727e-07	2.72727e-07	2.72727e-07	2.72727e-07	2.72727e-07	2.72727e-07	2.72727e-07	2.72727e-07	2.72727e-07	2.72727e-07	2.72727e-07	2.72727e-07	2.72727e-07	2.72727e-07	18.9089	0	0	0	0	0	0	0
										New Zealand	Oceania		4.09519e-05	3.35645e-05	4.81929e-05	4.09519e-05	4.09519e-05	3.43299e-05	4.75739e-05	4.09519e-05	4.09519e-05	4.09519e-05	4.09519e-05	4.09519e-05	4.09519e-05	4.09519e-05	4.09519e-05	4.09519e-05	4.09519e-05	4.09519e-05	4.09519e-05	18.0391	0	16.1703	0	0	0	0	0
										Argentina	South America	Buenos Aires	0.000789883	0.000669793	0.000903063	0.000789883	0.000789883	0.000707418	0.000872345	0.000789883	0.000789883	0.000789871	0.000789895	0.000789883	0.000789883	0.000788303	0.000791463	0.000789883	0.000789883	0.000789871	0.000789895	15.2036	1.19714e-05	10.4402	0.00147411	0.00147411	0.00147411	0.200027	0.00147411
										Argentina	South America	Córdoba	2.56737e-05	2.06414e-05	3.06874e-05	2.56737e-05	2.56737e-05	2.55915e-05	2.5756e-05	2.56734e-05	2.5674e-05	2.15602e-05	2.97873e-05	2.56737e-05	2.56737e-05	2.49349e-05	2.64126e-05	2.56737e-05	2.56737e-05	2.15602e-05	2.97873e-05	19.6012	0	0.320292	16.0224	16.0224	16.0224	2.87792	16.0224
										Argentina	South America	Entre Ríos	0.0661652	0.0531553	0.0791095	0.0661652	0.0661652	0.065633	0.0666975	0.0661634	0.0661671	0.0540143	0.0782802	0.0661652	0.0661652	0.0659754	0.0663551	0.0661652	0.0661652	0.0540143	0.0782802	19.6628	0	0.804436	18.3646	18.3646	18.3646	0.286915	18.3646
										Brazil	South America	Amazonas	1.17166e-08	9.68511e-09	1.37739e-08	1.17166e-08	1.17166e-08	1.17166e-08	1.17166e-08	1.17166e-08	1.17166e-08	1.17166e-08	1.17166e-08	1.17166e-08	1.17166e-08	1.17166e-08	1.17166e-08	1.17166e-08	1.17166e-08	1.17166e-08	1.17166e-08	17.5587	0	0	0	0	0	0	0
										Brazil	South America	Bahia	3.62979e-08	3.01306e-08	4.25554e-08	3.62979e-08	3.62979e-08	3.62979e-08	3.62979e-08	3.62979e-08	3.62979e-08	3.62979e-08	3.62979e-08	3.62979e-08	3.62979e-08	3.62979e-08	3.62979e-08	3.62979e-08	3.62979e-08	3.62979e-08	3.62979e-08	17.2395	0	0	0	0	0	0	0
										Brazil	South America	Ceará	2.42338e-08	1.97553e-08	2.87427e-08	2.42338e-08	2.42338e-08	2.42338e-08	2.42338e-08	2.42338e-08	2.42338e-08	2.42338e-08	2.42338e-08	2.42338e-08	2.42338e-08	2.42338e-08	2.42338e-08	2.42338e-08	2.42338e-08	2.42338e-08	2.42338e-08	18.6059	0	0	0	0	0	0	0
										Brazil	South America	Distrito Federal	6.20592e-08	5.10374e-08	7.3196e-08	6.20592e-08	6.20592e-08	6.20592e-08	6.20592e-08	6.20592e-08	6.20592e-08	6.20592e-08	6.20592e-08	6.20592e-08	6.20592e-08	6.20592e-08	6.20592e-08	6.20592e-08	6.20592e-08	6.20592e-08	6.20592e-08	17.9454	0	0	0	0	0	0	0
										Brazil	South America	Espírito Santo	7.42206e-08	6.04928e-08	8.80406e-08	7.42206e-08	7.42206e-08	7.42206e-08	7.42206e-08	7.42206e-08	7.42206e-08	7.42206e-08	7.42206e-08	7.42206e-08	7.42206e-08	7.42206e-08	7.42206e-08	7.42206e-08	7.42206e-08	7.42206e-08	7.42206e-08	18.6203	0	0	0	0	0	0	0
										Brazil	South America	Goiás	2.2089e-08	1.81207e-08	2.60946e-08	2.2089e-08	2.2089e-08	2.2089e-08	2.2089e-08	2.2089e-08	2.2089e-08	2.2089e-08	2.2089e-08	2.2089e-08	2.2089e-08	2.2089e-08	2.2089e-08	2.2089e-08	2.2089e-08	2.2089e-08	2.2089e-08	18.1335	0	0	0	0	0	0	0
										Brazil	South America	Maranhão	5.00407e-08	4.09944e-08	5.91664e-08	5.00407e-08	5.00407e-08	5.00407e-08	5.00407e-08	5.00407e-08	5.00407e-08	5.00407e-08	5.00407e-08	5.00407e-08	5.00407e-08	5.00407e-08	5.00407e-08	5.00407e-08	5.00407e-08	5.00407e-08	5.00407e-08	18.2367	0	0	0	0	0	0	0
										Brazil	South America	Mato Grosso	3.63418e-08	2.97863e-08	4.29562e-08	3.63418e-08	3.63418e-08	3.63418e-08	3.63418e-08	3.63418e-08	3.63418e-08	3.63418e-08	3.63418e-08	3.63418e-08	3.63418e-08	3.63418e-08	3.63418e-08	3.63418e-08	3.63418e-08	3.63418e-08	3.63418e-08	18.2006	0	0	0	0	0	0	0
										Brazil	South America	Pará	0.00503169	0.00454074	0.00542878	0.00503072	0.00503266	0.00503169	0.00503169	0.00503169	0.00503169	0.00503169	0.00503169	0.00503169	0.00503169	0.00503169	0.00503169	0.00503169	0.00503169	0.00503169	0.00503169	9.75723	0.0192867	0	0	0	0	0	0
										Brazil	South America	Paraná	2.59289e-08	2.13377e-08	3.05693e-08	2.59289e-08	2.59289e-08	2.59289e-08	2.59289e-08	2.59289e-08	2.59289e-08	2.59289e-08	2.59289e-08	2.59289e-08	2.59289e-08	2.59289e-08	2.59289e-08	2.59289e-08	2.59289e-08	2.59289e-08	2.59289e-08	17.8965	0	0	0	0	0	0	0
										Brazil	South America	Pernambuco	1.1181e-08	9.24112e-09	1.31453e-08	1.1181e-08	1.1181e-08	1.1181e-08	1.1181e-08	1.1181e-08	1.1181e-08	1.1181e-08	1.1181e-08	1.1181e-08	1.1181e-08	1.1181e-08	1.1181e-08	1.1181e-08	1.1181e-08	1.1181e-08	1.1181e-08	17.5687	0	0	0	0	0	0	0
										Brazil	South America	Rio de Janeiro	2.273e-08	1.86939e-08	2.68083e-08	2.273e-08	2.273e-08	2.273e-08	2.273e-08	2.273e-08	2.273e-08	2.273e-08	2.273e-08	2.273e-08	2.273e-08	2.273e-08	2.273e-08	2.273e-08	2.273e-08	2.273e-08	2.273e-08	17.9424	0	0	0	0	0	0	0
										Brazil	South America	Rio Grande do Norte	1.61107e-08	1.33663e-08	1.88945e-08	1.61107e-08	1.61107e-08	1.61107e-08	1.61107e-08	1.61107e-08	1.61107e-08	1.61107e-08	1.61107e-08	1.61107e-08	1.61107e-08	1.61107e-08	1.61107e-08	1.61107e-08	1.61107e-08	1.61107e-08	1.61107e-08	17.2796	0	0	0	0	0	0	0
										Brazil	South America	Rio Grande do Sul	0.0054807	0.00439276	0.00656695	0.0054807	0.0054807	0.00536912	0.00559228	0.00548031	0.00548109	0.00451387	0.00644727	0.0054807	0.0054807	0.0054788	0.0054826	0.0054807	0.0054807	0.00451387	0.00644727	19.8503	0	2.03584	17.6406	17.6406	17.6406	0.0346551	17.6406
										Brazil	South America	Rondônia	1.87637e-08	1.54174e-08	2.21435e-08	1.87637e-08	1.87637e-08	1.87637e-08	1.87637e-08	1.87637e-08	1.87637e-08	1.87637e-08	1.87637e-08	1.87637e-08	1.87637e-08	1.87637e-08	1.87637e-08	1.87637e-08	1.87637e-08	1.87637e-08	1.87637e-08	18.0127	0	0	0	0	0	0	0
										Brazil	South America	Santa Catarina	3.6319e-08	2.96185e-08	4.3066e-08	3.6319e-08	3.6319e-08	3.6319e-08	3.6319e-08	3.6319e-08	3.6319e-08	3.6319e-08	3.6319e-08	3.6319e-08	3.6319e-08	3.6319e-08	3.6319e-08	3.6319e-08	3.6319e-08	3.6319e-08	3.6319e-08	18.5772	0	0	0	0	0	0	0
										Brazil	South America	São Paulo	6.70068e-08	5.4949e-08	7.91757e-08	6.70068e-08	6.70068e-08	6.70068e-08	6.70068e-08	6.70068e-08	6.70068e-08	6.70068e-08	6.70068e-08	6.70068e-08	6.70068e-08	6.70068e-08	6.70068e-08	6.70068e-08	6.70068e-08	6.70068e-08	6.70068e-08	18.1606	0	0	0	0	0	0	0
										Chile	South America		1.22363e-08	9.83284e-09	1.46317e-08	1.22363e-08	1.22363e-08	1.20157e-08	1.24568e-08	1.22355e-08	1.2237e-08	1.03129e-08	1.41596e-08	1.22363e-08	1.22363e-08	1.20193e-08	1.24532e-08	1.22363e-08	1.22363e-08	1.03129e-08	1.41596e-08	19.6417	0	1.8027	15.7189	15.7189	15.7188	1.77287	15.7189
										Colombia	South America		1.3663e-05	1.09583e-05	1.63625e-05	1.3663e-05	1.3663e-05	1.35456e-05	1.37804e-05	1.36625e-05	1.36634e-05	1.11446e-05	1.61813e-05	1.3663e-05	1.3663e-05	1.3621e-05	1.37049e-05	1.3663e-05	1.3663e-05	1.11446e-05	1.61813e-05	19.7954	0	0.859257	18.4318	18.4318	18.4318	0.306739	18.4318
