# Supplementary material for: Mapping global cancer risk hotspots from environmental pesticides
Source: iScience. 2026 Jul 7;29(7):116599. doi: 10.1016/j.isci.2026.116599 (PMC13378364; doi:10.1016/j.isci.2026.116599)
Supplement: Table S4. Sensitivity analysis of data gaps [file mmc5.xlsx]

## Sheet: Data gap sensitivity
	(i) Moderate-coverage subset								(ⅱ) High-coverage subset
	Advanced TCR summary statistics			Advanced TCR > 10⁻⁴ in moderate-coverage subset					Advanced TCR summary statistics			Advanced TCRTCR > 10⁻⁴ in high-coverage subset
		CR in advanced scenario		Country	Continent	Province_State	TCR in advanced scenario			CR in advanced scenario		Country	Continent	Province_State	TCR in advanced scenario
	Minimum	2.273e-08							Minimum	2.273e-08
	Maximun	0.787948		Egypt	Africa		0.787948		Maximun	0.787948		Egypt	Africa		0.787948
	Mean	0.0136674		Mexico	North America		0.602182		Mean	0.0218031		Mexico	North America		0.602182
	Median	7.21193e-05		South Africa	Africa		0.04167		Median	0.000180144		South Africa	Africa		0.04167
	1 th	4.12786e-08		Spain	Europe		0.0217397		1 th	4.52658e-07		Spain	Europe		0.0217397
	25 th	1.02279e-05		Turkey	Europe / Asia		0.0154899		25 th	3.40372e-05		Turkey	Europe / Asia		0.0154899
	75 th	0.000411641		China	Asia	Shandong	0.0151727		75 th	0.000853955		China	Asia	Shandong	0.0151727
	99 th	0.52371		Portugal	Europe		0.0147263		99 th	0.657912		Nigeria	Africa		0.0135242
				Nigeria	Africa		0.0135242					Lebanon	Asia		0.00964651
				Lebanon	Asia		0.00964651					Brazil	South America	Rio Grande do Sul	0.0054807
				Brazil	South America	Rio Grande do Sul	0.0054807					Brazil	South America	Pará	0.00503169
				Brazil	South America	Pará	0.00503169					Kenya	Africa		0.00430658
				India	Asia	Maharashtra	0.00492724					China	Asia	Beijing	0.00391012
				Kenya	Africa		0.00430658					India	Asia	West Bengal	0.00314083
				China	Asia	Beijing	0.00391012					Iran	Asia		0.00298914
				India	Asia	West Bengal	0.00314083					Romania	Europe		0.00221406
				Iran	Asia		0.00298914					China	Asia	Guangdong	0.00189611
				Romania	Europe		0.00221406					Italy	Europe		0.00170487
				China	Asia	Guangdong	0.00189611					China	Asia	Chongqing	0.000918027
				Italy	Europe		0.00170487					Argentina	South America	Buenos Aires	0.000789883
				India	Asia	Uttar Pradesh	0.00128762					China	Asia	Sichuan	0.000733076
				Finland	Europe		0.00128298					Germany	Europe		0.000641176
				China	Asia	Chongqing	0.000918027					France	Europe		0.000560621
				Argentina	South America	Buenos Aires	0.000789883					Pakistan	Asia		0.000512865
				China	Asia	Sichuan	0.000733076					China	Asia	Hunan	0.000446045
				Germany	Europe		0.000641176					Poland	Europe		0.000412866
				France	Europe		0.000560621					Bulgaria	Europe		0.000410417
				Pakistan	Asia		0.000512865					China	Asia	Jiangxi	0.000373429
				China	Asia	Hunan	0.000446045					Slovakia	Europe		0.000360987
				Poland	Europe		0.000412866					China	Asia	Guangxi	0.000344904
				Bulgaria	Europe		0.000410417					China	Asia	Xinjiang	0.000267117
				China	Asia	Jiangxi	0.000373429					Croatia	Europe		0.000263339
				Slovakia	Europe		0.000360987					China	Asia	Tianjin	0.000256859
				China	Asia	Guangxi	0.000344904					China	Asia	Hubei	0.000248388
				India	Asia	Assam	0.000303507					China	Asia	Henan	0.00023931
				China	Asia	Xinjiang	0.000267117					Serbia	Europe		0.000197051
				Croatia	Europe		0.000263339					Vietnam	Asia		0.000180144
				China	Asia	Tianjin	0.000256859					China	Asia	Anhui	0.000164976
				China	Asia	Hubei	0.000248388					Czech Republic	Europe		0.000158631
				China	Asia	Henan	0.00023931					China	Asia	Jiangsu	0.000136722
				Ghana	Africa		0.000215845					Greece	Europe		0.000130263
				China	Asia	Shanghai	0.000210962					China	Asia	Hainan	0.000121916
				Serbia	Europe		0.000197051					USA	North America	Texas	0.000110398
				Vietnam	Asia		0.000180144					USA	North America	Arkansas	0.00010655
				China	Asia	Anhui	0.000164976					China	Asia	Hebei	0.000105604
				Czech Republic	Europe		0.000158631
				China	Asia	Jiangsu	0.000136722					Hotspot number	44
				Greece	Europe		0.000130263					Hotspot overlap	57.8947
				China	Asia	Hainan	0.000121916
				Slovenia	Europe		0.000111377
				USA	North America	Texas	0.000110398
				USA	North America	Arkansas	0.00010655
				China	Asia	Hebei	0.000105604
				Hotspot number	52
				Hotspot overlap	68.4211
