# Supplementary material for: Mapping global cancer risk hotspots from environmental pesticides
Source: iScience. 2026 Jul 7;29(7):116599. doi: 10.1016/j.isci.2026.116599 (PMC13378364; doi:10.1016/j.isci.2026.116599)
Supplement: Table S5. Sensitivity analysis of data aggregation [file mmc6.xlsx]

## Sheet: Data aggregation sensitivity
	Original Advanced TCR summary statistics			Advanced TCR Comparison
		TCR in advanced scenario		Country information			Original Advanced TCR	Advanced TCR in sensitivity scenario
	Minimum	1.1181e-08		Country	Continent	Province_State
	Maximun	0.787948
	Mean	0.0100399		Algeria	Africa	Guelma	2.19257e-06	2.19257e-06
	Median	1.99501e-05		Egypt	Africa		0.787948	0.787948
	1 th	1.23912e-08		Ethiopia	Africa		0.0031201	0.0031201
	25 th	3.93388e-06		Ghana	Africa		0.000215845	0.000215845
	75 th	0.000277694		Kenya	Africa		0.00430658	0.00430658
	99 th	0.171971		Morocco	Africa		4.92514e-06	4.92514e-06
				Nigeria	Africa		0.0135242	0.0135242
				Senegal	Africa		0.0231451	0.0231451			TCR value > 10-4
	Advanced TCR in sesitivity summary statistics			Somalia	Africa		0.0310771	0.0310771
		TCR in advanced scenario		South Africa	Africa		0.04167	0.04167
	Minimum	1.1181e-08		Tunisia	Africa		2.20712e-05	2.20712e-05
	Maximun	0.787948		Uganda	Africa		0.000277694	0.000277694
	Mean	0.0103807		China	Asia	Anhui	0.000164976	0.000163401
	Median	1.8438e-05		China	Asia	Beijing	0.00391012	0.00392174
	1 th	1.21999e-08		China	Asia	Chongqing	0.000918027	0.000987216
	25 th	1.99223e-06		China	Asia	Fujian	6.86424e-05	6.66076e-05
	75 th	0.000268525		China	Asia	Gansu	7.06632e-06	4.74624e-06
	99 th	0.206003		China	Asia	Guangdong	0.00189611	0.00189779
				China	Asia	Guangxi	0.000344904	0.000341119
				China	Asia	Guizhou	3.8094e-06	2.31791e-08
				China	Asia	Hainan	0.000121916	0.00011813
				China	Asia	Hebei	0.000105604	0.000103333
				China	Asia	Heilongjiang	5.32942e-05	5.1587e-05
				China	Asia	Henan	0.00023931	0.000277085
				China	Asia	Hubei	0.000248388	0.000236068
				China	Asia	Hunan	0.000446045	0.000442261
				China	Asia	Inner Mongolia	9.31716e-06
				China	Asia	Jiangsu	0.000136722	0.000132936
				China	Asia	Jiangxi	0.000373429	0.000369644
				China	Asia	Jilin	2.7202e-05	1.55446e-05
				China	Asia	Liaoning	3.93388e-06	1.67493e-07
				China	Asia	Ningxia	5.39818e-06
				China	Asia	Qinghai	3.90233e-06
				China	Asia	Shaanxi	6.64751e-06	2.46892e-06
				China	Asia	Shandong	0.0151727	0.0151708
				China	Asia	Shanghai	0.000210962	0.000205822
				China	Asia	Shanxi	1.42132e-05	8.55361e-06
				China	Asia	Sichuan	0.000733076	0.00073248
				China	Asia	Tianjin	0.000256859	0.000248279
				China	Asia	Tibet	3.15717e-06	4.66618e-07
				China	Asia	Xinjiang	0.000267117	0.000270253
				China	Asia	Yunnan	3.78622e-06
				China	Asia	Zhejiang	1.98954e-05	2.7546e-05
				India	Asia	Andhra Pradesh	0.000329088
				India	Asia	Assam	0.000303507	0.000303507
				India	Asia	Bihar	0.00040792
				India	Asia	Chhattisgarh	9.39146e-06	9.39146e-06
				India	Asia	Delhi	7.86617e-07	7.86617e-07
				India	Asia	Haryana	1.25874e-06	1.25874e-06
				India	Asia	Karnataka	0.000328041
				India	Asia	Kerala	0.000234314
				India	Asia	Madhya Pradesh	2.00093e-06	2.00093e-06
				India	Asia	Maharashtra	0.00492724	0.00492724
				India	Asia	Tamil Nadu	0.000234314
				India	Asia	Telangana	0.000322705	0.000320288
				India	Asia	Uttar Pradesh	0.00128762	0.00242582
				India	Asia	Uttarakhand	0.00040792
				India	Asia	West Bengal	0.00314083	0.00304417
				Kazakhstan	Asia	Almaty	0.000156152	0.000156152
				Kazakhstan	Asia	Kyzylorda	0.0286679	0.0286679
				Armenia	Asia		7.78189e-08	7.78189e-08
				Bangladesh	Asia		0.0708853	0.0708853
				Iran	Asia		0.00298914	0.00298914
				Israel	Asia		2.68144e-08	2.68144e-08
				Kyrgyzstan	Asia		1.63172e-05	1.63172e-05
				Lebanon	Asia		0.00964651	0.00964651
				Malaysia	Asia		0.000291773	0.000291773
				Nepal	Asia		1.99501e-05	1.99501e-05
				Pakistan	Asia		0.000512865	0.000512865
				Philippines	Asia		4.70608e-05	4.70608e-05
				Saudi Arabia	Asia		1.546e-05	1.546e-05
				South Korea	Asia		1.65388e-06	1.65388e-06
				Tajikistan	Asia		0.037938	0.037938
				Vietnam	Asia		0.000180144	0.000180144
				Russia	Europe / Asia	Irkutsk Oblast	1.10375e-05	1.22426e-07
				Russia	Europe / Asia	Khabarovsk Krai	9.10631e-05	9.10631e-05
				Russia	Europe / Asia	Krasnoyarsk Krai	8.343e-07	8.343e-07
				Russia	Europe / Asia	Moscow	2.39019e-07	2.39019e-07
				Russia	Europe / Asia	Primorsky Krai	8.8943e-05	8.8943e-05
				Russia	Europe / Asia	Republic of Buryatia	1.10662e-05	1.51162e-07
				Russia	Europe / Asia	Bashkortostan	7.14222e-08	7.14222e-08
				Albania	Europe		0.176183	0.176183
				Austria	Europe		2.11934e-07	2.11934e-07
				Belgium	Europe		0.000234229	0.000234229
				Bosnia and Herzegovina	Europe		0.000674003	0.000674003
				Bulgaria	Europe		0.000410417	0.000410417
				Croatia	Europe		0.000263339	0.000263339
				Cyprus	Europe		0.000121914	0.000121914
				Czech Republic	Europe		0.000158631	0.000158631
				Estonia	Europe		1.98933e-06	1.98933e-06
				Finland	Europe		0.00128298	0.00128298
				France	Europe		0.000560621	0.000560621
				Germany	Europe		0.000641176	0.000641176
				Greece	Europe		0.000130263	0.000130263
				Hungary	Europe		9.54672e-07	9.54672e-07
				Iceland	Europe		1.42431e-07	1.42431e-07
				Ireland	Europe		3.59216e-05	3.59216e-05
				Italy	Europe		0.00170487	0.00170487
				Latvia	Europe		1.0098e-05	1.0098e-05
				Lithuania	Europe		5.58819e-08	5.58819e-08
				Luxembourg	Europe		0.000825143	0.000825143
				Malta	Europe		7.13096e-05	7.13096e-05
				Moldova	Europe		6.12749e-06	6.12749e-06
				Netherlands	Europe		4.08537e-05	4.08537e-05
				North Macedonia	Europe		7.17448e-08	7.17448e-08
				Norway	Europe		4.17931e-07	4.17931e-07
				Poland	Europe		0.000412866	0.000412866
				Portugal	Europe		0.0147263	0.0147263
				Romania	Europe		0.00221406	0.00221406
				Serbia	Europe		0.000197051	0.000197051
				Slovakia	Europe		0.000360987	0.000360987
				Slovenia	Europe		0.000111377	0.000111377
				Spain	Europe		0.0217397	0.0217397
				Sweden	Europe		7.14241e-07	7.14241e-07
				Switzerland	Europe		6.36912e-07	6.36912e-07
				United Kingdom	Europe		1.85554e-07	1.1003e-07
				Ukraine	Europe		1.31501e-07	1.31501e-07
				Azerbaijan	Europe / Asia		0.0436608
				Turkey	Europe / Asia		0.0154899	0.0154899
				Canada	North America	British Columbia	4.77447e-06	4.77447e-06
				Canada	North America	Manitoba	5.69458e-07	5.69458e-07
				Canada	North America	Nunavut	1.71346e-07	1.71346e-07
				Canada	North America	Ontario	7.67673e-08	0.000232327
				USA	North America	Alabama	1.6926e-05	1.6926e-05
				USA	North America	Alaska	7.92001e-08	7.92001e-08
				USA	North America	Arizona	5.29344e-06	5.29344e-06
				USA	North America	Arkansas	0.00010655	0.00010655
				USA	North America	California	8.14045e-05	8.14045e-05
				USA	North America	Colorado	9.3831e-05	9.3831e-05
				USA	North America	Connecticut	6.05825e-06	6.05825e-06
				USA	North America	Delaware	1.33585e-05	1.33585e-05
				USA	North America	District of Columbia	9.46591e-06	9.46591e-06
				USA	North America	Florida	1.03578e-05	1.03578e-05
				USA	North America	Georgia	1.11826e-05	1.11826e-05
				USA	North America	Hawaii	9.17408e-05	9.17408e-05
				USA	North America	Idaho	3.19503e-05	3.19503e-05
				USA	North America	Illinois	4.08725e-05	4.08725e-05
				USA	North America	Indiana	1.64077e-05	4.98206e-06
				USA	North America	Iowa	1.99795e-05	1.99795e-05
				USA	North America	Kansas	6.18361e-06	6.18361e-06
				USA	North America	Kentucky	3.50599e-05	3.50599e-05
				USA	North America	Louisiana	5.79778e-06	5.79778e-06
				USA	North America	Maine	5.90848e-06	5.90848e-06
				USA	North America	Maryland	4.9581e-06	4.9581e-06
				USA	North America	Massachusetts	6.07832e-06	6.07832e-06
				USA	North America	Michigan	1.63093e-05	4.88625e-06
				USA	North America	Minnesota	1.66403e-05	7.11729e-06
				USA	North America	Mississippi	6.04074e-06	6.04074e-06
				USA	North America	Missouri	9.21497e-05	9.21497e-05
				USA	North America	Montana	4.98206e-06	4.98206e-06
				USA	North America	Nebraska	5.0599e-06	5.0599e-06
				USA	North America	Nevada	5.29344e-06	5.29344e-06
				USA	North America	New Hampshire	6.00429e-06	6.00429e-06
				USA	North America	New Jersey	4.81755e-05	4.81755e-05
				USA	North America	New Mexico	5.12859e-06	5.12859e-06
				USA	North America	New York	6.58851e-05	0.000105007
				USA	North America	North Carolina	4.98206e-06	4.98206e-06
				USA	North America	Ohio	1.87384e-05	1.55508e-05
				USA	North America	Oklahoma	7.21193e-05	7.21193e-05
				USA	North America	Oregon	2.62876e-05	2.62876e-05
				USA	North America	Pennsylvania	9.3635e-05	9.3635e-05
				USA	North America	Puerto Rico	1.54715e-05	1.54715e-05
				USA	North America	Rhode Island	5.96406e-06	5.96406e-06
				USA	North America	South Carolina	3.40601e-05	3.40601e-05
				USA	North America	South Dakota	5.60481e-06	5.60481e-06
				USA	North America	Tennessee	4.98206e-06	4.98206e-06
				USA	North America	Texas	0.000110398	0.000110398
				USA	North America	Utah	5.1408e-06	5.1408e-06
				USA	North America	Vermont	4.98206e-06	4.98206e-06
				USA	North America	Virginia	6.97712e-06	6.97712e-06
				USA	North America	Washington	5.27268e-06	5.27268e-06
				USA	North America	West Virginia	6.18774e-06	6.18774e-06
				USA	North America	Wisconsin	1.66685e-05	5.23577e-06
				USA	North America	Wyoming	6.14602e-06	6.14602e-06
				Mexico	North America		0.602182	0.602182
				Australia	Oceania	New South Wales	4.14374e-07	4.14374e-07
				Australia	Oceania	Northern Territory	5.379e-08	5.379e-08
				Australia	Oceania	Queensland	6.10679e-08	6.10679e-08
				Australia	Oceania	South Australia	3.44484e-07	3.44484e-07
				Australia	Oceania	Tasmania	7.83294e-08	7.83294e-08
				Australia	Oceania	Victoria	0.000244202	0.000244202
				Australia	Oceania	Western Australia	2.72727e-07	2.72727e-07
				New Zealand	Oceania		4.09519e-05	4.09519e-05
				Argentina	South America	Buenos Aires	0.000789883	0.000789883
				Argentina	South America	Córdoba	2.56737e-05	2.56737e-05
				Argentina	South America	Entre Ríos	0.0661652	0.0661652
				Brazil	South America	Amazonas	1.17166e-08	1.17166e-08
				Brazil	South America	Bahia	3.62979e-08	3.62979e-08
				Brazil	South America	Ceará	2.42338e-08	2.42338e-08
				Brazil	South America	Distrito Federal	6.20592e-08	6.20592e-08
				Brazil	South America	Espírito Santo	7.42206e-08	7.42206e-08
				Brazil	South America	Goiás	2.2089e-08	2.2089e-08
				Brazil	South America	Maranhão	5.00407e-08	5.00407e-08
				Brazil	South America	Mato Grosso	3.63418e-08	3.63418e-08
				Brazil	South America	Pará	0.00503169	0.00503169
				Brazil	South America	Paraná	2.59289e-08	2.59289e-08
				Brazil	South America	Pernambuco	1.1181e-08	1.1181e-08
				Brazil	South America	Rio de Janeiro	2.273e-08	2.273e-08
				Brazil	South America	Rio Grande do Norte	1.61107e-08	1.61107e-08
				Brazil	South America	Rio Grande do Sul	0.0054807	0.0054807
				Brazil	South America	Rondônia	1.87637e-08	1.87637e-08
				Brazil	South America	Santa Catarina	3.6319e-08	3.6319e-08
				Brazil	South America	São Paulo	6.70068e-08	6.70068e-08
				Chile	South America		1.22363e-08	1.22363e-08
				Colombia	South America		1.3663e-05	1.3663e-05
