# Supplementary material for: Mapping global cancer risk hotspots from environmental pesticides
Source: iScience. 2026 Jul 7;29(7):116599. doi: 10.1016/j.isci.2026.116599 (PMC13378364; doi:10.1016/j.isci.2026.116599)
Supplement: Table S6. CSF conversion values for risk assessment [file mmc7.xlsx]

## Sheet: CSF conversion
Step 1. Carcinogen screening														Step 2 Biotransfer factor integration
Carcinogenic Pesticides						Physicochemical property								Male (oral route)						Male (inhalation route)						Male (dermal route)						Female (oral route)						Female (inhalation route)						Female (dermal route)
No.	CAS No.	Chemical	Uses	WOE characterization	Tumor site(s)	Biotransformation half-life (10g fish) at 15 oC	Metabolic rate constant (10g fish) at 15 oC	Metabolic rate constant (standard value) in human livers at 37.5 oC	KOW	Log Kow	KAW	Log KAW	EOral	BTFBlood	BTFLiver	BTFLung	BTFKidney	BTFFat	BTFMuscle	BTFBlood	BTFLiver	BTFLung	BTFKidney	BTFFat	BTFMuscle	BTFBlood	BTFLiver	BTFLung	BTFKidney	BTFFat	BTFMuscle	BTFBlood	BTFLiver	BTFLung	BTFKidney	BTFFat	BTFMuscle	BTFBlood	BTFLiver	BTFLung	BTFKidney	BTFFat	BTFMuscle	BTFBlood	BTFLiver	BTFLung	BTFKidney	BTFFat	BTFMuscle
1	630-20-6	1,1,1,2-Tetrachloroethane	Solvent	C (Possile human cacinogen) (1986 guidelines)	Liver	1.27	0.545785	3.4175	851.138	2.93	0.101863	-0.991983	0.99995	0.481567	3.50209	1.03157	1.24384	68.5589	0.665273	0.288426	1.95033	1.20693	0.744977	41.0622	0.398454	0.491094	3.32076	1.05198	1.26845	69.9152	0.678434	0.579681	4.22028	1.22413	1.49712	82.527	0.800814	0.346427	2.31438	1.56297	0.894705	49.3196	0.478581	0.598338	3.99733	1.26353	1.54531	85.1832	0.826589
2	608-73-1	Lindane	Pesticide	B2 (Poale human cacinogen - ased on sufficient evidence of cacinogenicity in animals) (1986 guidelines)	Liver	17	0.0407734	0.255307	13803.8	4.14	0.00020943	-3.67896	0.99981	18.1457	144.464	74.8514	52.3409	3033.86	26.7247	18.1832	144.473	76.1404	52.449	3040.13	26.7799	18.1851	144.488	75.0139	52.4545	3040.44	26.7827	16.0189	127.533	66.078	46.2058	2678.27	23.5924	16.0718	127.54	67.9202	46.3584	2687.11	23.6703	16.0735	127.553	66.3033	46.3634	2687.4	23.6728
3	309-00-2	Aldrin	Pesticide	B2 (Poale human cacinogen - ased on sufficient evidence of cacinogenicity in animals) (1986 guidelines)	Liver	100	0.00693147	0.0434022	3.16228e+06	6.5	0.00179279	-2.74647	0.966055	59.2126	476.308	246.479	172.186	10014.3	87.6277	61.3293	493.042	256.434	178.341	10372.3	90.7602	61.3295	493.044	255.291	178.342	10372.3	90.7605	52.3771	421.323	218.025	152.309	8858.26	77.512	54.2693	436.126	227.541	157.811	9178.28	80.3123	54.2695	436.127	225.903	157.812	9178.31	80.3126
4	319-84-6	α-HCH	Pesticide	B2 (Poale human cacinogen - ased on sufficient evidence of cacinogenicity in animals) (1986 guidelines)	Liver	17	0.0407734	0.255307	6309.57	3.8	0.00020943	-3.67896	0.999893	18.0979	142.343	73.8626	51.7092	2985.22	26.5048	18.1312	142.319	75.1209	51.8044	2990.72	26.5536	18.1353	142.351	74.0153	51.8161	2991.39	26.5596	16.0241	126.033	65.3983	45.7834	2643.15	23.4677	16.0731	126.01	67.2053	45.9234	2651.24	23.5395	16.0769	126.039	65.6138	45.9342	2651.86	23.545
5	319-85-7	β-HCH	Pesticide	C (Possile human cacinogen) (1986 guidelines)	Liver	17	0.0407734	0.255307	6025.6	3.78	0.00020943	-3.67896	0.999896	18.0937	142.161	73.7779	51.6552	2981.06	26.486	18.1268	142.135	75.034	51.7495	2986.51	26.5343	18.131	142.169	73.9301	51.7617	2987.21	26.5406	16.0245	125.905	65.3399	45.747	2640.14	23.4569	16.0732	125.879	67.1441	45.8862	2648.17	23.5283	16.0772	125.91	65.5548	45.8975	2648.82	23.5341
6	92-52-4	Biphenyl	Pesticide	Suggestive evidence of cacinogenic potential (2005 guidelines)	Liver	1.68	0.412588	2.58346	9549.93	3.98	0.0125495	-1.90137	0.999857	1.97523	15.6718	8.04388	5.67713	328.57	2.90292	1.9915	15.5155	9.23006	5.7239	331.276	2.92683	2.00946	15.6554	8.18327	5.77551	334.264	2.95322	1.77807	14.1082	7.23872	5.11042	295.774	2.61316	1.81119	13.9624	8.97639	5.2056	301.282	2.66184	1.82809	14.0927	7.44235	5.25418	304.094	2.68667
7	12789-03-6	Chlordane	Pesticide	B2 (Poale human cacinogen - ased on sufficient evidence of cacinogenicity in animals) (1986 guidelines) Knownlikely human cacinogen (1996 guidelines)	Liver	-	125.831	0.00550854	1.04713e+06	6.02	0.00107152	-2.97	0.988474	116.369	935.987	484.357	338.367	19678.8	172.205	117.761	946.893	491.296	342.416	19914.2	174.265	117.762	946.9	490.155	342.418	19914.4	174.266	103.595	833.243	431.188	301.224	17518.6	153.302	104.854	842.952	438.068	304.885	17731.5	155.165	104.855	842.958	436.432	304.888	17731.7	155.166
8	72-54-8	DDD	Pesticide	B2 (Poale human cacinogen - ased on sufficient evidence of cacinogenicity in animals) (1986 guidelines)	Liver	58.8	0.0117882	0.0738133	1.04713e+06	6.02	0.000268918	-3.57038	0.988474	45.2241	363.75	188.236	131.499	7647.72	66.9235	45.7876	367.991	191.726	133.138	7743.03	67.7575	45.7877	367.992	190.582	133.138	7743.04	67.7576	39.9337	321.198	166.215	116.116	6753.08	59.0947	40.4513	324.943	170.008	117.621	6840.6	59.8606	40.4513	324.943	168.37	117.621	6840.62	59.8607
9	60-57-1	Dieldrin	Pesticide	B2 (Poale human cacinogen - ased on sufficient evidence of cacinogenicity in animals) (1986 guidelines)	Liver	103	0.00672958	0.0421381	251189	5.4	0.000407452	-3.38992	0.997183	61.8645	497.378	257.398	179.823	10456.7	91.5298	62.0748	498.776	259.417	180.434	10492.2	91.8409	62.0755	498.782	258.276	180.436	10492.3	91.8419	54.7609	440.267	227.842	159.175	9256	81.0199	54.9669	441.504	230.337	159.774	9290.81	81.3246	54.9676	441.509	228.702	159.776	9290.92	81.3256
10	76-44-8	Heptachlor	Pesticide	B2 (Poale human cacinogen - ased on sufficient evidence of cacinogenicity in animals) (1986 guidelines)	Liver	50.1	0.0138353	0.0866311	1.25893e+06	6.1	0.0119791	-1.92158	0.986183	40.3662	324.687	168.008	117.376	6826.4	59.7354	40.965	329.212	171.645	119.117	6927.67	60.6216	40.9678	329.234	170.512	119.125	6928.13	60.6256	35.7526	287.578	148.806	103.96	6046.18	52.908	36.3027	291.584	152.734	105.56	6139.22	53.7221	36.3052	291.604	151.106	105.567	6139.64	53.7258
11	1024-57-3	Heptachlor epoxide	Pesticide	B2 (Poale human cacinogen - ased on sufficient evidence of cacinogenicity in animals) (1986 guidelines)	Liver	33.7	0.0205682	0.12879	95499.3	4.98	0.000855649	-3.0677	0.998904	31.1115	249.898	129.333	90.3664	5253.19	46.01	31.1798	250.154	130.76	90.5646	5264.71	46.1109	31.1817	250.17	129.625	90.5702	5265.04	46.1138	27.501	220.897	114.323	79.8791	4643.54	40.6705	27.5811	221.123	116.293	80.1118	4657.07	40.789	27.5829	221.137	114.664	80.117	4657.37	40.7916
12	118-74-1	Hexachlorobenzene	Pesticide	B2 (Poale human cacinogen - ased on sufficient evidence of cacinogenicity in animals) (1986 guidelines)	Liver	21.5	0.0322394	0.201871	537032	5.73	0.0692669	-1.15947	0.994038	20.5008	164.892	85.2439	59.6044	3466.33	30.3356	20.6391	165.712	86.9624	60.0065	3489.71	30.5403	20.6576	165.861	85.8961	60.0605	3492.85	30.5677	18.5118	148.895	76.9711	53.8216	3130.03	27.3925	18.6552	149.63	79.2044	54.2385	3154.27	27.6047	18.6726	149.769	77.6396	54.289	3157.21	27.6304
13	143-50-0	Kepone	Pesticide	Likely to e cacinogenic to humans (2005 guidelines)	Liver	13.2	0.0525112	0.328805	257040	5.41	2.19209e-06	-5.65914	0.997118	14.5862	117.271	60.6896	42.3985	2465.47	21.5807	14.6647	117.61	62.1605	42.6266	2478.74	21.6968	14.6647	117.61	61.0162	42.6266	2478.74	21.6968	12.8391	103.225	53.4206	37.3202	2170.17	18.9959	12.9283	103.523	55.4296	37.5793	2185.24	19.1277	12.9283	103.523	53.7914	37.5793	2185.24	19.1277
14	72-55-9	p,p'-DDE	Pesticide	B2 (Poale human cacinogen - ased on sufficient evidence of cacinogenicity in animals) (1986 guidelines)	Liver	252	0.00275058	0.0172231	3.23594e+06	6.51	0.001695	-2.77083	0.965292	83.6703	673.048	348.287	243.308	14150.7	123.822	86.7147	697.245	362.105	252.161	14665.6	128.328	86.7151	697.247	360.961	252.162	14665.7	128.328	74.2047	596.905	308.885	215.782	12549.8	109.814	76.9244	618.365	321.846	223.691	13009.8	113.839	76.9247	618.367	320.208	223.692	13009.9	113.84
15	50-29-3	p,p'-DDT	Pesticide	B2 (Poale human cacinogen - ased on sufficient evidence of cacinogenicity in animals) (1986 guidelines)	Liver	161	0.00430526	0.0269579	8.12831e+06	6.91	0.000339	-3.4698	0.917211	68.9606	554.736	287.064	200.537	11663.3	102.055	75.2214	604.807	314.271	218.743	12722.2	111.32	75.2214	604.808	313.126	218.743	12722.2	111.32	61.0655	491.226	254.199	177.578	10328	90.371	66.6293	535.565	278.998	193.758	11269	98.6049	66.6293	535.565	277.36	193.758	11269	98.605
16	67747-09-5	Prochloraz	Pesticide	C (Possile human cacinogen) (1986 guidelines)	Liver	70.8	0.00979021	0.0613025	12589.3	4.1	6.68221e-07	-6.17508	0.999823	50.7699	403.789	209.268	146.331	8479.06	74.7386	50.8147	403.857	210.586	146.46	8486.55	74.8046	50.8147	403.857	209.453	146.46	8486.55	74.8047	44.8556	356.753	184.89	129.283	7491.32	66.0322	44.9148	356.81	186.757	129.454	7501.22	66.1194	44.9149	356.811	185.134	129.454	7501.22	66.1194
17	8001-35-2	Toxaphene	Pesticide	B2 (Poale human cacinogen - ased on sufficient evidence of cacinogenicity in animals) (1986 guidelines)	Liver	64.3	0.0107799	0.0674995	602560	5.78	0.000244471	-3.61177	0.99332	47.9632	385.743	199.619	139.452	8110.01	70.9735	48.3219	388.335	202.256	140.495	8170.67	71.5044	48.3221	388.337	201.112	140.496	8170.69	71.5046	42.3661	340.728	176.324	123.179	7163.61	62.6912	42.7029	343.018	179.364	124.158	7220.56	63.1896	42.703	343.019	177.726	124.158	7220.58	63.1898
18	56-23-5	1,3-Dichloropropene	Pesticide	Likely to e cacinogenic to humans (2005 guidelines)	Liver	1.21	0.572849	3.58696	676.083	2.83	1.12457	0.0509856	0.999951	0.256036	1.90763	0.087295	0.643896	35.0165	0.348432	0.0251578	0.164142	0.102339	0.0632683	3.44067	0.0342365	0.261166	1.70398	0.0890438	0.656795	35.718	0.355413	0.332472	2.47817	0.109893	0.836027	45.4701	0.452451	0.0320602	0.206633	0.140731	0.0806181	4.38468	0.0436299	0.343308	2.21267	0.113475	0.863277	46.9522	0.467198
19	123-91-1	aniline	Pesticide	Likely to e cacinogenic to humans (2005 guidelines)	Liver	0.0311	22.2877	139.557	0.537032	-0.27	0.000195577	-3.70868	0.994574	0.374975	0.30718	0.342315	0.324248	0.293044	0.322768	0.409133	0.305694	0.624548	0.353786	0.319738	0.35217	0.412605	0.308288	0.376667	0.356788	0.322451	0.355158	0.330867	0.271177	0.30196	0.285942	0.258573	0.284801	0.380471	0.269656	0.706544	0.328811	0.297339	0.327498	0.383812	0.272024	0.35028	0.331698	0.29995	0.330374
20	87-68-3	Hexachlorobutadiene	Chemical intermediate	C (Possile human cacinogen) (1986 guidelines)	Kidney	26.8	0.0258637	0.161948	60256	4.78	0.419676	-0.377086	0.999295	4.84551	39.1236	19.1986	14.0645	817.365	7.16296	4.63116	37.1147	19.4389	13.4423	781.207	6.84609	4.8556	38.9134	19.2386	14.0938	819.067	7.17788	6.07108	49.0291	24.0158	17.6218	1024.1	8.97468	5.79815	46.4273	24.4935	16.8296	978.061	8.57122	6.08895	48.7558	24.0864	17.6737	1027.11	9.00109
21	67-72-1	Hexachloroethane	Aluminum Producing	Likely to e cacinogenic to humans (2005 guidelines)	Kidney	4.97	0.139466	0.873284	13803.8	4.14	0.158499	-0.799974	0.99981	2.29966	18.4857	8.79098	6.63332	384.49	3.3869	2.14418	16.9678	9.2479	6.18485	358.495	3.15792	2.31398	18.3115	8.84572	6.67463	386.885	3.408	2.60782	20.9694	9.94356	7.52216	436.013	3.84076	2.43444	19.1924	10.7837	7.02206	407.025	3.58541	2.63395	20.7653	10.0432	7.59752	440.382	3.87924
22	62-53-3	1,4-Dioxane	Pesticide	B2 (Poale human cacinogen - ased on sufficient evidence of cacinogenicity in animals) (1986 guidelines)	Spleen	0.0326	21.2622	133.136	7.94328	0.9	8.23053e-05	-4.08457	0.999597	0.287714	0.327182	0.304912	0.274652	2.35747	0.255498	0.3227	0.325827	0.633432	0.308051	2.64415	0.286568	0.323802	0.326939	0.343158	0.309102	2.65317	0.287546	0.253132	0.287983	0.268231	0.241507	2.07411	0.224789	0.303709	0.286629	0.739022	0.289761	2.48854	0.269703	0.304782	0.287642	0.322962	0.290785	2.49733	0.270656
[truncated: 10 more columns]
