# Supplementary material for: Mapping global cancer risk hotspots from environmental pesticides
Source: iScience. 2026 Jul 7;29(7):116599. doi: 10.1016/j.isci.2026.116599 (PMC13378364; doi:10.1016/j.isci.2026.116599)
Supplement: Table S7. Correlation between PI and CR [file mmc8.xlsx]

## Sheet: PI and CR
Country	PI in air	CR under basic senario	CR under advance senario		Country	PI in surface water	CR under basic senario	CR under advance senario		Country	PI in groundwater	CR under basic senario	CR under advance senario
China	0.15336	9.57117e-05	0.000831503		Egypt	0.834122	0.0103312	0.787948		Algeria	0.698342	4.71613e-07	2.19257e-06
Armenia	0.404503	7.78189e-08	7.78189e-08		Ethiopia	0.899939	6.07854e-05	0.0031201		Egypt	0.438607	0.0103312	0.787948
Russia	0.149156	2.89837e-05	2.90364e-05		Ghana	0.335603	7.05031e-06	0.000215845		Ethiopia	1.64846	6.07854e-05	0.0031201
Turkey	-0.148497	0.000462829	0.0154899		Kenya	-0.119104	4.27926e-05	0.00430658		Ghana	0.0492191	7.05031e-06	0.000215845
Austria	0.185987	9.44152e-08	2.11934e-07		Nigeria	0.119783	0.000346854	0.0135242		Kenya	-0.841467	4.27926e-05	0.00430658
Bulgaria	0.0899607	7.34433e-06	0.000410417		South Africa	-1.4183	0.00109677	0.04167		Morocco	-1.27793	3.28055e-06	4.92514e-06
Belgium	0.0885344	5.03739e-06	0.000234229		Tunisia	-1.307	3.05191e-07	2.20712e-05		South Africa	-0.0959762	0.00109677	0.04167
Croatia	0.122625	7.64499e-06	0.000263339		Bangladesh	1.21548	0.000906703	0.0708853		Uganda	0.436741	0.000129395	0.000277694
Czech Republic	-0.182353	4.07807e-06	0.000158631		China	-0.591031	9.57117e-05	0.000831503		China	-0.739199	9.57117e-05	0.000831503
Estonia	-0.149784	9.53628e-07	1.98933e-06		India	0.360773	7.19034e-05	0.000795796		India	-0.271048	7.19034e-05	0.000795796
Finland	-0.326096	3.68132e-05	0.00128298		Iran	1.11877	5.65912e-05	0.00298914		Iran	-0.0552265	5.65912e-05	0.00298914
France	0.376075	1.31967e-05	0.000560621		Israel	-4.14032	1.48909e-09	2.68144e-08		Lebanon	0.461872	0.0061561	0.00964651
Germany	-0.0579834	1.19594e-05	0.000641176		Kazakhstan	0.446211	0.000630951	0.014412		Philippines	-0.235062	3.67543e-05	4.70608e-05
Greece	-0.311292	9.42739e-06	0.000130263		Malaysia	-0.615666	3.14602e-06	0.000291773		Saudi Arabia	-0.148818	6.69613e-06	1.546e-05
Hungary	-0.0344509	6.88025e-07	9.54672e-07		Pakistan	-0.739243	2.36008e-05	0.000512865		South Korea	0.404624	6.82758e-08	1.65388e-06
Iceland	0.146842	1.42401e-07	1.42431e-07		Philippines	-2.68523	3.67543e-05	4.70608e-05		Turkey	-1.49057	0.000462829	0.0154899
Ireland	-0.0549321	5.86234e-07	3.59216e-05		Saudi Arabia	-0.978074	6.69613e-06	1.546e-05		Vietnam	-1.41005	6.58494e-06	0.000180144
Italy	-0.328744	5.52503e-05	0.00170487		South Korea	-0.690889	6.82758e-08	1.65388e-06		Austria	-0.212089	9.44152e-08	2.11934e-07
Latvia	-0.325203	2.5669e-07	1.0098e-05		Turkey	1.03572	0.000462829	0.0154899		Croatia	-0.914867	7.64499e-06	0.000263339
Lithuania	-0.0467219	5.5853e-08	5.58819e-08		Vietnam	-0.674549	6.58494e-06	0.000180144		Estonia	-2.04855	9.53628e-07	1.98933e-06
Malta	0.152832	1.29507e-06	7.13096e-05		Albania	2.78047	0.0382431	0.176183		France	0.146771	1.31967e-05	0.000560621
Moldova	0.457862	6.12745e-06	6.12749e-06		Austria	-1.20417	9.44152e-08	2.11934e-07		Germany	-0.0558081	1.19594e-05	0.000641176
Netherlands	0.19733	1.05522e-06	4.08537e-05		Belgium	-0.181403	5.03739e-06	0.000234229		Greece	1.35954	9.42739e-06	0.000130263
North Macedonia	-0.130064	4.41908e-08	7.17448e-08		Bosnia and Herzegovina	0.00454783	1.11613e-05	0.000674003		Hungary	1.04736	6.88025e-07	9.54672e-07
Norway	-0.22439	7.60422e-08	4.17931e-07		Bulgaria	-2.13027	7.34433e-06	0.000410417		Ireland	0.00670133	5.86234e-07	3.59216e-05
Poland	-0.044389	1.94708e-05	0.000412866		Croatia	-0.931692	7.64499e-06	0.000263339		Italy	0.49037	5.52503e-05	0.00170487
Serbia	0.0209736	8.39953e-06	0.000197051		Cyprus	-0.660003	2.35803e-06	0.000121914		Poland	-0.790691	1.94708e-05	0.000412866
Slovakia	-0.190943	6.16352e-06	0.000360987		Czech Republic	-0.485877	4.07807e-06	0.000158631		Portugal	0.540882	0.000252208	0.0147263
Slovenia	-0.380058	1.14744e-06	0.000111377		Estonia	0.0396901	9.53628e-07	1.98933e-06		Romania	-0.884919	7.16171e-05	0.00221406
Spain	0.0746422	0.00525655	0.0217397		Finland	-0.508255	3.68132e-05	0.00128298		Serbia	-0.451592	8.39953e-06	0.000197051
Sweden	-0.251671	1.88784e-07	7.14241e-07		France	-0.316879	1.31967e-05	0.000560621		Slovenia	-0.983159	1.14744e-06	0.000111377
Switzerland	-0.246031	7.2156e-08	6.36912e-07		Germany	-0.386195	1.19594e-05	0.000641176		Spain	0.563427	0.00525655	0.0217397
United Kingdom	-0.144768	8.36623e-08	1.85554e-07		Greece	0.108848	9.42739e-06	0.000130263		Sweden	-0.120091	1.88784e-07	7.14241e-07
Ukraine	0.308564	1.31474e-07	1.31501e-07		Hungary	-3.22658	6.88025e-07	9.54672e-07		Canada	-0.133972	9.99748e-07	1.39801e-06
USA	-0.146574	6.5129e-06	2.61712e-05		Ireland	0.0533964	5.86234e-07	3.59216e-05		Mexico	1.49834	0.327175	0.602182
Brazil	-0.0440931	0.000328858	0.000618406		Italy	-0.190836	5.52503e-05	0.00170487		USA	-0.0792522	6.5129e-06	2.61712e-05
Australia	0.0705105	9.33037e-07	3.5061e-05		Latvia	-1.96339	2.5669e-07	1.0098e-05		Australia	-1.20816	9.33037e-07	3.5061e-05
New Zealand	-0.687231	3.31167e-05	4.09519e-05		Lithuania	-0.196348	5.5853e-08	5.58819e-08		New Zealand	0.292361	3.31167e-05	4.09519e-05
					Luxembourg	-0.426124	1.50343e-05	0.000825143		Argentina	0.843294	0.00103402	0.0223269
Spearman Correlation:	-0.046	p:	0.784		Malta	-1.17045	1.29507e-06	7.13096e-05		Brazil	-0.09553	0.000328858	0.000618406
Spearman Correlation:	-0.121	p:	0.473		Netherlands	-0.987562	1.05522e-06	4.08537e-05
					North Macedonia	-1.15639	4.41908e-08	7.17448e-08		Spearman Correlation:	0.2732	p:	0.0881
					Norway	-3.50693	7.60422e-08	4.17931e-07		Spearman Correlation:	0.2475	p:	0.1237
					Poland	-0.533626	1.94708e-05	0.000412866
					Portugal	-0.225885	0.000252208	0.0147263
					Romania	-1.16189	7.16171e-05	0.00221406
					Russia	-2.11584	2.89837e-05	2.90364e-05
					Serbia	-1.27609	8.39953e-06	0.000197051
					Slovakia	-0.474813	6.16352e-06	0.000360987
					Slovenia	-0.976737	1.14744e-06	0.000111377
					Spain	0.144207	0.00525655	0.0217397
					Sweden	-0.51728	1.88784e-07	7.14241e-07
					Switzerland	-0.279436	7.2156e-08	6.36912e-07
					Ukraine	-0.0370408	1.31474e-07	1.31501e-07
					United Kingdom	-2.0177	8.36623e-08	1.85554e-07
					Canada	-0.403783	9.99748e-07	1.39801e-06
					Mexico	0.528874	0.327175	0.602182
					USA	-0.0212364	6.5129e-06	2.61712e-05
					Australia	-0.0582579	9.33037e-07	3.5061e-05
					Argentina	-0.104985	0.00103402	0.0223269
					Brazil	0.30684	0.000328858	0.000618406
					Chile	-2.25287	1.10292e-09	1.22363e-08
					Colombia	-3.70685	5.87e-07	1.3663e-05
					Spearman Correlation:	0.5466	p:	< 0.05
					Spearman Correlation:	0.5815	p:	< 0.05
